# Supplementary material for: Unprofessional peer reviews disproportionately harm underrepresented groups in STEM
Source: PeerJ. 2019 Dec 12;7:e8247. doi: 10.7717/peerj.8247 (PMC6911688; doi:10.7717/peerj.8247)
Supplement: Supplemental Information 4 [file peerj-07-8247-s004.xlsx]

## Sheet: Metaadata
StartDate	Start Date
EndDate	End Date
Status	Response Type
Progress	Progress
Duration (in seconds)	Duration (in seconds)
Finished	Finished
RecordedDate	Recorded Date
ResponseId	Response ID
DistributionChannel	Distribution Channel
UserLanguage	User Language
Q31	Title of study: Understanding the impacts of unprofessional peer reviews on early career scientists. Please read the following statement of consent for participation in this research study. You are invited to participate in an anonymous research study conducted by Dr. Amber Stubler, a faculty member from the Biology Department at Occidental College, and Dr. Nyssa Silbiger, a faculty member from t…
Q1	Please choose the gender that you currently identify as:
Q2	Please identify the highest level of education completed (as of today):
Q3	Choose the career stage that best describes your current situation:
Q4	Do you currently reside in the United States?
Q8	List of Countries
Q6	If you are currently a professional scientist (non-student), which of the following best describes your place of employment?
Q7	How would you best describe your broad field of research expertise? Select all that apply:
Q9	What racial and/or ethnic categories do you identify as? Select all that apply.
Q34	Have you ever received an unprofessional peer-review, as defined above, as the lead author?
Q17	According to the definition used by this survey, which of the following characterizes the unprofessional peer review(s), select all that apply:
Q23	At what point in your career stage have you received an unprofessional peer review. Select all that apply.
Q18	How many times have you received an unprofessional peer review as the lead author (from independent submissions)?
Q13	To date, how many accepted, peer-reviewed papers have you been the lead author of?
Q25	After receiving your first unprofessional review, did you have a mentor/advisor or support system that influenced the above decision?
Q26	To what degree did the unprofessional peer review(s) make you doubt your scientific aptitude? (1-5) 1 = not at all, 5 = I fully doubted my scientific abilities.
Q27	To what degree do you feel that receiving the unprofessional review(s) limited your overall productivity?Please rate this from 1-5. 1 = not at all, 5 = greatly limited number of publications per year
Q28	To what degree do you feel that receiving the unprofessional review(s) delayed career advancement? Please rate this from 1-5. 1 = not at all, 5 = greatly limited number of publications per year
Q29	Were any of the unprofessional peer reviews received publicly visible alongside the paper once published (examples of journals that do this: PeerJ, Journal of Marine Science)?
Q30	If you are willing, please include any example(s) of unprofessional peer reviews that youâ€™ve received. Please include exact quotes only (do not paraphrase); the only exception is that you may choose to remove any personal or identifying information such as field of study, pronouns, etc. You may choose not to contribute for any reason; if this is the case, please leave blank. Example: â€œthe aut…
Q31	As a reminder, this survey is completely anonymous and has collected no personal identifying information. Do you give permission for this quote to be shared/distributed? Please check your selection:
Q37	If you have any additional comments, please add them below. Please do not include any identifying information that will compromise the anonymity of your response.
Q36	By clicking the submit button, you certify that all of the above information is true and accurate, to the best of your abilities, and you have shared this information willingly.
Q14	To date, how many accepted, peer-reviewed papers have you been lead author of?
Q15	When you began your graduate education/training, was your goal to become an academic scientist?
Q16	Is this still your goal/have you achieved this goal:
Q38	If you have any additional comments, please add them below. Please do not include any identifying information that will compromise the anonymity of your response.

## Sheet: Data
StartDate	EndDate	Status	Progress	Duration (in seconds)	Finished	RecordedDate	ResponseId	DistributionChannel	UserLanguage	Q31	Q1	Q2	Q3	Q4	Q8	Q6	Q7	Q9	Q34	Q17	Q23	Q18	Q13	Q26	Q27	Q28
2019-02-28 10:15:00	2019-02-28 10:18:00	IP Address	100	151	TRUE	2019-02-28 10:18:00	R_2WG1Cr6v9yl5N64	anonymous	EN	I agree	Male	Doctoral degree	Assistant Professor	Yes		Institution of higher learning	Geology/Earth Sciences	Information on race/ethnicity removed to maintain anonymity of participants	No
2019-02-28 10:16:00	2019-02-28 10:21:00	IP Address	100	302	TRUE	2019-02-28 10:21:00	R_2asOYyDC1JlpbWO	anonymous	EN	I agree	Female	Doctoral degree	Full Professor	Yes		Institution of higher learning	Oceanography	Information on race/ethnicity removed to maintain anonymity of participants	No
2019-02-28 10:23:00	2019-02-28 10:27:00	IP Address	100	249	TRUE	2019-02-28 10:27:00	R_2PcGc6d5zCbZvzX	anonymous	EN	I agree	Female	Doctoral degree	Post-doctoral researcher	Yes		Institution of higher learning	Ecology/Evolution	Information on race/ethnicity removed to maintain anonymity of participants	No
2019-02-28 10:21:00	2019-02-28 10:27:00	IP Address	100	378	TRUE	2019-02-28 10:27:00	R_O8oG1FSX9nbTEZz	anonymous	EN	I agree	Female	Doctoral degree	Post-doctoral researcher	Yes		Other	Biology,Chemistry,Ecology/Evolution,Oceanography	Information on race/ethnicity removed to maintain anonymity of participants	Yes	Lacked constructive criticism,Reflected personal opinions rather than evidence-based criticism,Mean-spirited or cruel	Undergraduate student	1	3	2	2	1
2019-02-28 10:21:00	2019-02-28 10:29:00	IP Address	100	502	TRUE	2019-02-28 10:29:00	R_28OsZU2L4uFT6Ax	anonymous	EN	I agree	Female	Doctoral degree	Assistant Professor	Yes		Institution of higher learning	Ecology/Evolution	Information on race/ethnicity removed to maintain anonymity of participants	Yes	Lacked constructive criticism,Directed at author rather than work,Reflected personal opinions rather than evidence-based criticism,Mean-spirited or cruel	Doctoral student,Post-doctoral researcher/Independent scientist	3	9	5	4	4
2019-02-28 10:30:00	2019-02-28 10:34:00	IP Address	100	234	TRUE	2019-02-28 10:34:00	R_YYKUUMM2JVQWsXn	anonymous	EN	I agree	Male	Doctoral degree	Post-doctoral researcher	Yes		Institution of higher learning	Biology,Ecology/Evolution,Physics	Information on race/ethnicity removed to maintain anonymity of participants	Yes	Lacked constructive criticism	Doctoral student	1	8	1	1	1
2019-02-28 10:24:00	2019-02-28 10:35:00	IP Address	100	650	TRUE	2019-02-28 10:35:00	R_21zYQA2yONxHYGj	anonymous	EN	I agree	Male	Master's degree	Private Industry/Research Facility	Yes		Institution of higher learning	Biology,Ecology/Evolution,Oceanography	Information on race/ethnicity removed to maintain anonymity of participants	No
2019-02-28 10:33:00	2019-02-28 10:35:00	IP Address	100	161	TRUE	2019-02-28 10:35:00	R_scn5IL3KfRiKlSF	anonymous	EN	I agree	Female	Doctoral degree	Post-doctoral researcher	No	United Kingdom of Great Britain and Northern Ireland	Institution of higher learning	Ecology/Evolution	Information on race/ethnicity removed to maintain anonymity of participants	No
2019-02-28 10:38:00	2019-02-28 10:41:00	IP Address	100	203	TRUE	2019-02-28 10:41:00	R_3PT5RP5o6tM55aM	anonymous	EN	I agree	Male	Doctoral degree	Full Professor	Yes		Institution of higher learning	Physics	Information on race/ethnicity removed to maintain anonymity of participants	No
2019-02-28 10:41:00	2019-02-28 10:42:00	IP Address	100	90	TRUE	2019-02-28 10:42:00	R_cvVyTBnHIvM98Rj	anonymous	EN	I agree	Male	Doctoral degree	Associate Professor	Yes		Institution of higher learning	Biology	Information on race/ethnicity removed to maintain anonymity of participants	No
2019-02-28 10:40:00	2019-02-28 10:44:00	IP Address	100	254	TRUE	2019-02-28 10:44:00	R_ZF7oGaunCFH5tTP	anonymous	EN	I agree	Female	Doctoral degree	Associate Professor	Yes		Institution of higher learning	Ecology/Evolution	Information on race/ethnicity removed to maintain anonymity of participants	Yes	Lacked constructive criticism,Directed at author rather than work,Reflected personal opinions rather than evidence-based criticism	Doctoral student	5	20	5	1	1
2019-02-28 10:43:00	2019-02-28 10:50:00	IP Address	100	392	TRUE	2019-02-28 10:50:00	R_1LFpCGIv9GN5zdc	anonymous	EN	I agree	Male	Doctoral degree	Associate Professor	No	United Kingdom of Great Britain and Northern Ireland	Institution of higher learning	Physics,Astronomy/Space sciences	Information on race/ethnicity removed to maintain anonymity of participants	Yes	Reflected personal opinions rather than evidence-based criticism	Associate professor	2	140	1	1	1
2019-02-28 10:46:00	2019-02-28 10:52:00	IP Address	100	367	TRUE	2019-02-28 10:52:00	R_sFjXnSqCwrul5XH	anonymous	EN	I agree	Female	Doctoral degree	Post-doctoral researcher	Yes		Institution of higher learning	Biology	Information on race/ethnicity removed to maintain anonymity of participants	No
2019-02-28 10:41:00	2019-02-28 10:53:00	IP Address	100	711	TRUE	2019-02-28 10:53:00	R_2wdf1Yxofo8W8xc	anonymous	EN	I agree	Male	Doctoral degree	Associate Professor	Yes		Institution of higher learning	Ecology/Evolution	Information on race/ethnicity removed to maintain anonymity of participants	Yes	Lacked constructive criticism,Directed at author rather than work,Mean-spirited or cruel	Post-doctoral researcher/Independent scientist	2	25	2	1	1
2019-02-28 10:51:00	2019-02-28 10:53:00	IP Address	100	95	TRUE	2019-02-28 10:53:00	R_2VjyqLMw1h4qfC5	anonymous	EN	I agree	Male	Master's degree	Graduate student working toward Ph.D. or other doctoral degree	Yes		I am currently a student and/or does not apply	Biology,Ecology/Evolution,Oceanography	Information on race/ethnicity removed to maintain anonymity of participants	No
2019-02-28 10:48:00	2019-02-28 10:56:00	IP Address	100	499	TRUE	2019-02-28 10:56:00	R_27suEX5rHQFhUTQ	anonymous	EN	I agree	Female	Doctoral degree	Full Professor	Yes		Institution of higher learning	Ecology/Evolution	Information on race/ethnicity removed to maintain anonymity of participants	Yes	Lacked constructive criticism,Directed at author rather than work,Reflected personal opinions rather than evidence-based criticism,Mean-spirited or cruel	Doctoral student,Assistant professor,Associate professor,Full professor	10	27	1	2	3
2019-02-28 10:46:00	2019-02-28 10:56:00	IP Address	100	644	TRUE	2019-02-28 10:56:00	R_1Ok3JLtxgaz4p7z	anonymous	EN	I agree	Female	Doctoral degree	Post-doctoral researcher	Yes		Institution of higher learning	Ecology/Evolution	Information on race/ethnicity removed to maintain anonymity of participants	No
2019-02-28 10:42:00	2019-02-28 10:59:00	IP Address	100	1000	TRUE	2019-02-28 10:59:00	R_247VEo3ZX5Cx7dC	anonymous	EN	I agree	Female	Doctoral degree	Full Professor	Yes		Institution of higher learning	Biology	Information on race/ethnicity removed to maintain anonymity of participants	Yes	Lacked constructive criticism,Directed at author rather than work,Reflected personal opinions rather than evidence-based criticism,Mean-spirited or cruel	Assistant professor,Associate professor,Full professor	7	19	4	3	1
2019-02-28 10:58:00	2019-02-28 11:04:00	IP Address	100	410	TRUE	2019-02-28 11:04:00	R_332AqfXGOdeae0Y	anonymous	EN	I agree	Male	Doctoral degree	Post-doctoral researcher	No	United States of America	Institution of higher learning	Ecology/Evolution	Information on race/ethnicity removed to maintain anonymity of participants	Yes	Lacked constructive criticism,Directed at author rather than work	Doctoral student,Post-doctoral researcher/Independent scientist	2	6	4	4	4
2019-02-28 11:01:00	2019-02-28 11:05:00	IP Address	100	261	TRUE	2019-02-28 11:05:00	R_3Pczq3S7b9u4r7w	anonymous	EN	I agree	Male	Doctoral degree	Assistant Professor	Yes		Institution of higher learning	Biology	Information on race/ethnicity removed to maintain anonymity of participants	No
2019-02-28 10:58:00	2019-02-28 11:06:00	IP Address	100	473	TRUE	2019-02-28 11:06:00	R_DT6OrTdi4VbIQ5H	anonymous	EN	I agree	Male	Doctoral degree	Full Professor	Yes		Institution of higher learning	Mathematics	Information on race/ethnicity removed to maintain anonymity of participants	Yes	Lacked constructive criticism,Reflected personal opinions rather than evidence-based criticism,Mean-spirited or cruel	Full professor	1	24	1	1	1
2019-02-28 11:09:00	2019-02-28 11:14:00	IP Address	100	294	TRUE	2019-02-28 11:14:00	R_vZeFGgvaajCCvYd	anonymous	EN	I agree	Male	Doctoral degree	Assistant Professor	Yes		Institution of higher learning	Biology,Geology/Earth Sciences	Information on race/ethnicity removed to maintain anonymity of participants	Yes	Reflected personal opinions rather than evidence-based criticism,Mean-spirited or cruel	Doctoral student	2	10	2	2	1
2019-02-28 11:11:00	2019-02-28 11:21:00	IP Address	100	559	TRUE	2019-02-28 11:21:00	R_2YzvjyqIuKSVy3p	anonymous	EN	I agree	Male	Doctoral degree	Assistant Professor	Yes		State or Federal research agency	Biology,Ecology/Evolution	Information on race/ethnicity removed to maintain anonymity of participants	Yes	Lacked constructive criticism,Directed at author rather than work,Reflected personal opinions rather than evidence-based criticism,Mean-spirited or cruel	Undergraduate student,Doctoral student,Post-doctoral researcher/Independent scientist,Assistant professor	6	15	4	2	1
2019-02-28 11:20:00	2019-02-28 11:28:00	IP Address	100	470	TRUE	2019-02-28 11:28:00	R_21hQJABSgK90F5G	anonymous	EN	I agree	Male	Doctoral degree	Associate Professor	Yes		Institution of higher learning	Biology	Information on race/ethnicity removed to maintain anonymity of participants	Yes	Lacked constructive criticism,Reflected personal opinions rather than evidence-based criticism	Associate professor	3	8	2	5	3
2019-02-28 11:28:00	2019-02-28 11:29:00	IP Address	100	85	TRUE	2019-02-28 11:29:00	R_2BaI7xtG5DLpnig	anonymous	EN	I agree	Female	Doctoral degree	Post-doctoral researcher	Yes		Institution of higher learning	Biomedical	Information on race/ethnicity removed to maintain anonymity of participants	No
2019-02-28 11:32:00	2019-02-28 11:37:00	IP Address	100	256	TRUE	2019-02-28 11:37:00	R_265WTOhLdgvSpyH	anonymous	EN	I agree	Male	Doctoral degree	Assistant Professor	Yes		Institution of higher learning	Oceanography	Information on race/ethnicity removed to maintain anonymity of participants	No
2019-02-28 11:36:00	2019-02-28 11:37:00	IP Address	100	83	TRUE	2019-02-28 11:37:00	R_1hNk9JxNHNPdiJ0	anonymous	EN	I agree	Male	Bachelor's degree	Graduate student working toward Ph.D. or other doctoral degree	Yes		Institution of higher learning	Chemistry,Oceanography	Information on race/ethnicity removed to maintain anonymity of participants	No
2019-02-28 11:35:00	2019-02-28 11:39:00	IP Address	100	203	TRUE	2019-02-28 11:39:00	R_blQARSJYOm6PzKF	anonymous	EN	I agree	Male	Master's degree	None of the above	Yes		Institution of higher learning	Biology,Ecology/Evolution	Information on race/ethnicity removed to maintain anonymity of participants	No
2019-02-28 11:33:00	2019-02-28 11:40:00	IP Address	100	419	TRUE	2019-02-28 11:40:00	R_2uVvoDnikkcKMnl	anonymous	EN	I agree	Male	Doctoral degree	Assistant Professor	Yes		Institution of higher learning	Biology	Information on race/ethnicity removed to maintain anonymity of participants	No
2019-02-28 11:35:00	2019-02-28 11:43:00	IP Address	100	509	TRUE	2019-02-28 11:43:00	R_2YDhC9d3ZggIqNB	anonymous	EN	I agree	Male	Doctoral degree	Associate Professor	Yes		Institution of higher learning	Ecology/Evolution	Information on race/ethnicity removed to maintain anonymity of participants	Yes	Lacked constructive criticism,Reflected personal opinions rather than evidence-based criticism	Assistant professor	1	10	2	1	1
2019-02-28 11:31:00	2019-02-28 11:47:00	IP Address	100	1010	TRUE	2019-02-28 11:47:00	R_294FJZ5CXFCorqC	anonymous	EN	I agree	Female	Doctoral degree	Post-doctoral researcher	No	Finland	Other	Other	Information on race/ethnicity removed to maintain anonymity of participants	Yes	Lacked constructive criticism,Reflected personal opinions rather than evidence-based criticism,Mean-spirited or cruel	Doctoral student	1	4	3	5	4
2019-02-28 11:44:00	2019-02-28 12:07:00	IP Address	100	1375	TRUE	2019-02-28 12:07:00	R_30c2YvzzGq7Xdx8	anonymous	EN	I agree	Female	Master's degree	Graduate student working toward Ph.D. or other doctoral degree	Yes		I am currently a student and/or does not apply	Biology,Ecology/Evolution	Information on race/ethnicity removed to maintain anonymity of participants	Yes	Lacked constructive criticism,Directed at author rather than work,Mean-spirited or cruel	Master's student	1	2	3	1	1
2019-02-28 11:08:00	2019-02-28 12:15:00	IP Address	100	4049	TRUE	2019-02-28 12:15:00	R_5zHk1osnPbteGel	anonymous	EN	I agree	Male	Doctoral degree	Assistant Professor	Yes		Institution of higher learning	Biology	Information on race/ethnicity removed to maintain anonymity of participants	Yes	Lacked constructive criticism	Doctoral student	3	23	2	2	3
2019-02-28 12:07:00	2019-02-28 12:21:00	IP Address	100	809	TRUE	2019-02-28 12:21:00	R_8dkRV5qCpRh7aA9	anonymous	EN	I agree	Male	Doctoral degree	Full Professor	Yes		Institution of higher learning	Biology,Ecology/Evolution,Oceanography	Information on race/ethnicity removed to maintain anonymity of participants	Yes	Lacked constructive criticism,Directed at author rather than work,Reflected personal opinions rather than evidence-based criticism,Mean-spirited or cruel	Master's student,Doctoral student,Post-doctoral researcher/Independent scientist,Assistant professor	6	37	4	4	4
2019-02-28 12:33:00	2019-02-28 12:38:00	IP Address	100	325	TRUE	2019-02-28 12:38:00	R_3O1WrKxssciU9nR	anonymous	EN	I agree	Male	Doctoral degree	Full Professor	Yes		Institution of higher learning	Ecology/Evolution	Information on race/ethnicity removed to maintain anonymity of participants	No
2019-02-28 12:39:00	2019-02-28 12:43:00	IP Address	100	238	TRUE	2019-02-28 12:43:00	R_1EbpnUusXcHM7l8	anonymous	EN	I agree	Male	Master's degree	Graduate student working toward Ph.D. or other doctoral degree	Yes		Institution of higher learning	Biology	Information on race/ethnicity removed to maintain anonymity of participants	Yes	Lacked constructive criticism,Directed at author rather than work,Reflected personal opinions rather than evidence-based criticism	Doctoral student	1	2	1	4	4
2019-02-28 10:32:00	2019-02-28 12:46:00	IP Address	100	8012	TRUE	2019-02-28 12:46:00	R_3ke7ghqVWogcTQz	anonymous	EN	I agree	Male	Doctoral degree	Associate Professor	No	France	State or Federal research agency	Ecology/Evolution	Information on race/ethnicity removed to maintain anonymity of participants	Yes	Reflected personal opinions rather than evidence-based criticism,Mean-spirited or cruel	Associate professor	2	15	2	4	2
2019-02-28 12:45:00	2019-02-28 12:47:00	IP Address	100	128	TRUE	2019-02-28 12:47:00	R_3HY06zitQSLLKiB	anonymous	EN	I agree	Female	Bachelor's degree	Graduate student working toward Ph.D. or other doctoral degree	Yes		I am currently a student and/or does not apply	Biology,Ecology/Evolution,Oceanography	Information on race/ethnicity removed to maintain anonymity of participants	No
2019-02-28 12:55:00	2019-02-28 13:00:00	IP Address	100	300	TRUE	2019-02-28 13:00:00	R_2yd2VlEnUug4RTm	anonymous	EN	I agree	Male	Master's degree	Graduate student working toward Ph.D. or other doctoral degree	Yes		I am currently a student and/or does not apply	Ecology/Evolution	Information on race/ethnicity removed to maintain anonymity of participants	Yes	Directed at author rather than work,Mean-spirited or cruel	Master's student,Doctoral student	2	5	3	4	2
2019-02-28 12:21:00	2019-02-28 13:10:00	IP Address	100	2949	TRUE	2019-02-28 13:10:00	R_2qklz3RPu404VFC	anonymous	EN	I agree	Male	Doctoral degree	Full Professor	No	Colombia	Institution of higher learning	Biology,Ecology/Evolution	Information on race/ethnicity removed to maintain anonymity of participants	Yes	Reflected personal opinions rather than evidence-based criticism	Assistant professor,Associate professor,Full professor	3	47	1	2	1
2019-02-28 12:57:00	2019-02-28 13:11:00	IP Address	100	860	TRUE	2019-02-28 13:11:00	R_eqR1XKbOczIBAvn	anonymous	EN	I agree	Male	Doctoral degree	Post-doctoral researcher	Yes		State or Federal research agency	Biology,Ecology/Evolution	Information on race/ethnicity removed to maintain anonymity of participants	Yes	Lacked constructive criticism,Directed at author rather than work,Reflected personal opinions rather than evidence-based criticism,Mean-spirited or cruel	Doctoral student	1	7	1	1	1
2019-02-28 13:10:00	2019-02-28 13:12:00	IP Address	100	142	TRUE	2019-02-28 13:12:00	R_3hG4H82nM8XhzeP	anonymous	EN	I agree	Male	Doctoral degree	Post-doctoral researcher	Yes		Institution of higher learning	Biology,Ecology/Evolution	Information on race/ethnicity removed to maintain anonymity of participants	No
2019-02-28 13:10:00	2019-02-28 13:12:00	IP Address	100	135	TRUE	2019-02-28 13:12:00	R_1GP8kVkdPAnzWUz	anonymous	EN	I agree	Male	Master's degree	Graduate student working toward Ph.D. or other doctoral degree	Yes		I am currently a student and/or does not apply	Ecology/Evolution	Information on race/ethnicity removed to maintain anonymity of participants	No
2019-02-28 13:09:00	2019-02-28 13:14:00	IP Address	100	276	TRUE	2019-02-28 13:14:00	R_2WCJKgwAAjRadKK	anonymous	EN	I agree	Female	Doctoral degree	Post-doctoral researcher	Yes		Institution of higher learning	Ecology/Evolution	Information on race/ethnicity removed to maintain anonymity of participants	Yes	Lacked constructive criticism,Reflected personal opinions rather than evidence-based criticism,Mean-spirited or cruel	Undergraduate student,Master's student,Doctoral student	3	6	4	5	5
2019-02-28 13:11:00	2019-02-28 13:14:00	IP Address	100	171	TRUE	2019-02-28 13:14:00	R_2rr2Xx7hpzcZz1R	anonymous	EN	I agree	Female	Doctoral degree	State or Federal employee at non-degree granting institution or agency	Yes		State or Federal research agency	Biology,Ecology/Evolution	Information on race/ethnicity removed to maintain anonymity of participants	Yes	Lacked constructive criticism,Reflected personal opinions rather than evidence-based criticism,Mean-spirited or cruel	Doctoral student	3	13	3	3	4
2019-02-28 13:12:00	2019-02-28 13:15:00	IP Address	100	170	TRUE	2019-02-28 13:15:00	R_ZpCJYLuPTwRu56V	anonymous	EN	I agree	Male	Doctoral degree	Post-doctoral researcher	Yes		Institution of higher learning	Ecology/Evolution	Information on race/ethnicity removed to maintain anonymity of participants	Yes	Lacked constructive criticism,Directed at author rather than work,Reflected personal opinions rather than evidence-based criticism,Mean-spirited or cruel	Doctoral student,Post-doctoral researcher/Independent scientist		11	2	2	1
2019-02-28 13:11:00	2019-02-28 13:17:00	IP Address	100	301	TRUE	2019-02-28 13:17:00	R_WkXvq9L8ULMajWV	anonymous	EN	I agree	Male	Doctoral degree	Full Professor	Yes		Institution of higher learning	Ecology/Evolution	Information on race/ethnicity removed to maintain anonymity of participants	Yes	Lacked constructive criticism	Master's student,Assistant professor,Associate professor,Full professor			2	3	3
2019-02-28 13:12:00	2019-02-28 13:17:00	IP Address	100	268	TRUE	2019-02-28 13:17:00	R_9ZVeUYz3GaVMENj	anonymous	EN	I agree	Female	Doctoral degree	Non-tenure track part-time instructor or Adjunct	Yes		Institution of higher learning	Oceanography	Information on race/ethnicity removed to maintain anonymity of participants	Yes	Reflected personal opinions rather than evidence-based criticism	Undergraduate student,Master's student,Doctoral student,Post-doctoral researcher/Independent scientist,Non-tenure track academic scientist	7	20	1	1	2
2019-02-28 13:14:00	2019-02-28 13:17:00	IP Address	100	173	TRUE	2019-02-28 13:17:00	R_1rCxpHK4Y3Xbs88	anonymous	EN	I agree	Female	Doctoral degree	Post-doctoral researcher	Yes		Institution of higher learning	Ecology/Evolution,Other	Information on race/ethnicity removed to maintain anonymity of participants	Yes	Lacked constructive criticism,Reflected personal opinions rather than evidence-based criticism	Doctoral student,Post-doctoral researcher/Independent scientist		3	4	3	2
2019-02-28 13:12:00	2019-02-28 13:17:00	IP Address	100	277	TRUE	2019-02-28 13:17:00	R_2wRdQoPvzMBSdhS	anonymous	EN	I agree	Female	Bachelor's degree	Graduate student working toward Ph.D. or other doctoral degree	Yes		I am currently a student and/or does not apply	Biology,Ecology/Evolution	Information on race/ethnicity removed to maintain anonymity of participants	Yes	Reflected personal opinions rather than evidence-based criticism	Doctoral student	1	2	1	1	1
2019-02-28 13:13:00	2019-02-28 13:18:00	IP Address	100	256	TRUE	2019-02-28 13:18:00	R_xi1DwnwWZvboWWt	anonymous	EN	I agree	Female	Doctoral degree	Associate Professor	Yes		Institution of higher learning	Ecology/Evolution	Information on race/ethnicity removed to maintain anonymity of participants	Yes	Lacked constructive criticism,Reflected personal opinions rather than evidence-based criticism	Doctoral student,Post-doctoral researcher/Independent scientist,Assistant professor	5	15	4	3	4
2019-02-28 13:15:00	2019-02-28 13:18:00	IP Address	100	182	TRUE	2019-02-28 13:18:00	R_2q3CSrUEIgZsu28	anonymous	EN	I agree	Female	Doctoral degree	Non-tenure track part-time instructor or Adjunct	Yes		Institution of higher learning	Biology,Oceanography	Information on race/ethnicity removed to maintain anonymity of participants	Yes	Lacked constructive criticism,Reflected personal opinions rather than evidence-based criticism	Doctoral student	1	3	3	3	3
2019-02-28 13:10:00	2019-02-28 13:18:00	IP Address	100	465	TRUE	2019-02-28 13:18:00	R_27rPRVewZ3Jxzb6	anonymous	EN	I agree	Male	Doctoral degree	Post-doctoral researcher	Yes		Institution of higher learning	Geology/Earth Sciences	Information on race/ethnicity removed to maintain anonymity of participants	Yes	Lacked constructive criticism,Reflected personal opinions rather than evidence-based criticism	Doctoral student	1	3	5	4	4
2019-02-28 13:16:00	2019-02-28 13:18:00	IP Address	100	140	TRUE	2019-02-28 13:18:00	R_3JDv30lgOcfIdcE	anonymous	EN	I agree	Female	Doctoral degree	Post-doctoral researcher	Yes		State or Federal research agency	Biology,Ecology/Evolution	Information on race/ethnicity removed to maintain anonymity of participants	No
2019-02-28 13:16:00	2019-02-28 13:20:00	IP Address	100	205	TRUE	2019-02-28 13:20:00	R_3iDYJV9v8rg3jEq	anonymous	EN	I agree	Female	Doctoral degree	Post-doctoral researcher	Yes		Institution of higher learning	Ecology/Evolution	Information on race/ethnicity removed to maintain anonymity of participants	No
2019-02-28 13:18:00	2019-02-28 13:21:00	IP Address	100	144	TRUE	2019-02-28 13:21:00	R_2q7tvYC6vPH9ug6	anonymous	EN	I agree	Male	Doctoral degree	State or Federal employee at non-degree granting institution or agency	Yes		State or Federal research agency	Biology,Biomedical,Other	Information on race/ethnicity removed to maintain anonymity of participants	No
2019-02-28 13:10:00	2019-02-28 13:22:00	IP Address	100	706	TRUE	2019-02-28 13:22:00	R_3qa4TkpwojZnI09	anonymous	EN	I agree	Male	Doctoral degree	Private Industry/Research Facility	Yes		Other	Ecology/Evolution	Information on race/ethnicity removed to maintain anonymity of participants	Yes	Lacked constructive criticism,Reflected personal opinions rather than evidence-based criticism	Industry professional	1	7	2	3	1
2019-02-28 13:19:00	2019-02-28 13:23:00	IP Address	100	187	TRUE	2019-02-28 13:23:00	R_2dzOMpkcwDHZ4lV	anonymous	EN	I agree	Female	Master's degree	Graduate student working toward Ph.D. or other doctoral degree	Yes		Institution of higher learning	Biology,Ecology/Evolution	Information on race/ethnicity removed to maintain anonymity of participants	Yes	Lacked constructive criticism	Master's student,Doctoral student	2	5	3	2	2
2019-02-28 13:19:00	2019-02-28 13:23:00	IP Address	100	193	TRUE	2019-02-28 13:23:00	R_3jVBlsffjuD7ybz	anonymous	EN	I agree	Female	Doctoral degree	Post-doctoral researcher	Yes		Institution of higher learning	Ecology/Evolution	Information on race/ethnicity removed to maintain anonymity of participants	Yes	Lacked constructive criticism,Directed at author rather than work,Reflected personal opinions rather than evidence-based criticism	Master's student,Doctoral student	2	4	1	1	1
2019-02-28 13:12:00	2019-02-28 13:23:00	IP Address	100	662	TRUE	2019-02-28 13:23:00	R_2zPfGCuDZmHa74u	anonymous	EN	I agree	Female	Doctoral degree	Post-doctoral researcher	Yes		Institution of higher learning	Ecology/Evolution	Information on race/ethnicity removed to maintain anonymity of participants	Yes	Lacked constructive criticism,Directed at author rather than work,Mean-spirited or cruel	Post-doctoral researcher/Independent scientist	2	3	3	2	2
2019-02-28 13:14:00	2019-02-28 13:23:00	IP Address	100	526	TRUE	2019-02-28 13:23:00	R_3EYHkByHg8atZ8r	anonymous	EN	I agree	Female	Doctoral degree	Full Professor	Yes		Institution of higher learning	Ecology/Evolution	Information on race/ethnicity removed to maintain anonymity of participants	Yes	Directed at author rather than work,Reflected personal opinions rather than evidence-based criticism	Post-doctoral researcher/Independent scientist	1	4	2	2	2
2019-02-28 13:17:00	2019-02-28 13:23:00	IP Address	100	403	TRUE	2019-02-28 13:23:00	R_2pQy7XvKGSxBRQz	anonymous	EN	I agree	Female	Doctoral degree	Post-doctoral researcher	No	Spain	Institution of higher learning	Ecology/Evolution	Information on race/ethnicity removed to maintain anonymity of participants	No
2019-02-28 13:10:00	2019-02-28 13:24:00	IP Address	100	802	TRUE	2019-02-28 13:24:00	R_3esQqdrE68ETKzw	anonymous	EN	I agree	Female	Doctoral degree	Post-doctoral researcher	Yes		State or Federal research agency	Ecology/Evolution	Information on race/ethnicity removed to maintain anonymity of participants	Yes	Lacked constructive criticism,Directed at author rather than work,Reflected personal opinions rather than evidence-based criticism,Mean-spirited or cruel	Doctoral student,Post-doctoral researcher/Independent scientist	5	3	5	5	2
2019-02-28 13:20:00	2019-02-28 13:24:00	IP Address	100	273	TRUE	2019-02-28 13:24:00	R_2YWUMrQiRToMNy0	anonymous	EN	I agree	Female	Doctoral degree	Private Industry/Research Facility	Yes		Industry/Privately-owned company	Biology,Ecology/Evolution	Information on race/ethnicity removed to maintain anonymity of participants	Yes	Lacked constructive criticism,Directed at author rather than work	Doctoral student	1	2	3	3	4
2019-02-28 13:23:00	2019-02-28 13:26:00	IP Address	100	151	TRUE	2019-02-28 13:26:00	R_1mOtSricZssm8Zd	anonymous	EN	I agree	Male	Doctoral degree	Full Professor	Yes		Institution of higher learning	Biology	Information on race/ethnicity removed to maintain anonymity of participants	No
2019-02-28 13:13:00	2019-02-28 13:26:00	IP Address	100	773	TRUE	2019-02-28 13:26:00	R_2b2hi17OZgYqHXO	anonymous	EN	I agree	Female	Doctoral degree	Assistant Professor	Yes		Institution of higher learning	Biology,Chemistry,Ecology/Evolution,Oceanography	Information on race/ethnicity removed to maintain anonymity of participants	Yes	Directed at author rather than work,Mean-spirited or cruel	Post-doctoral researcher/Independent scientist	3	17	3.5	5	4
2019-02-28 13:21:00	2019-02-28 13:26:00	IP Address	100	300	TRUE	2019-02-28 13:26:00	R_1EgJMrntHpTTtte	anonymous	EN	I agree		Doctoral degree	State or Federal employee at non-degree granting institution or agency	Yes		State or Federal research agency	Biology,Ecology/Evolution,Oceanography	Information on race/ethnicity removed to maintain anonymity of participants	Yes	Directed at author rather than work,Reflected personal opinions rather than evidence-based criticism	Post-doctoral researcher/Independent scientist,Assistant professor	4	107	1	2	2
2019-02-28 13:16:00	2019-02-28 13:27:00	IP Address	100	605	TRUE	2019-02-28 13:27:00	R_3HtMXWHFzRYIuBI	anonymous	EN	I agree	Female	Doctoral degree	Assistant Professor	Yes		Institution of higher learning	Ecology/Evolution	Information on race/ethnicity removed to maintain anonymity of participants	Yes	Lacked constructive criticism,Reflected personal opinions rather than evidence-based criticism	Doctoral student	1	4	4	4	1
2019-02-28 13:20:00	2019-02-28 13:27:00	IP Address	100	388	TRUE	2019-02-28 13:27:00	R_1KkEUk9zhMymxfP	anonymous	EN	I agree	Female	Doctoral degree	Assistant Professor	Yes		Institution of higher learning	Ecology/Evolution	Information on race/ethnicity removed to maintain anonymity of participants	Yes	Lacked constructive criticism,Directed at author rather than work	Master's student,Post-doctoral researcher/Independent scientist	3	8	5	4	2
2019-02-28 13:13:00	2019-02-28 13:27:00	IP Address	100	821	TRUE	2019-02-28 13:27:00	R_3Nyu0GKGhZNxiRe	anonymous	EN	I agree	Female	Doctoral degree	Post-doctoral researcher	Yes		Institution of higher learning	Ecology/Evolution	Information on race/ethnicity removed to maintain anonymity of participants	Yes	Lacked constructive criticism,Reflected personal opinions rather than evidence-based criticism	Doctoral student	2	8	3	3	4
2019-02-28 13:14:00	2019-02-28 13:28:00	IP Address	100	814	TRUE	2019-02-28 13:28:00	R_3JCQVzzRLMIMaca	anonymous	EN	I agree	Male	Doctoral degree	None of the above	No		Institution of higher learning	Ecology/Evolution	Information on race/ethnicity removed to maintain anonymity of participants	Yes	Lacked constructive criticism,Reflected personal opinions rather than evidence-based criticism	Undergraduate student	1	12	2	1	1
2019-02-28 13:16:00	2019-02-28 13:28:00	IP Address	100	735	TRUE	2019-02-28 13:28:00	R_3pnhhLIj4NSS6Wb	anonymous	EN	I agree	Male	Doctoral degree	None of the above	Yes		Other	Ecology/Evolution,Other	Information on race/ethnicity removed to maintain anonymity of participants	Yes	Reflected personal opinions rather than evidence-based criticism	Doctoral student	1	2	5	5	5
2019-02-28 13:26:00	2019-02-28 13:29:00	IP Address	100	159	TRUE	2019-02-28 13:29:00	R_2c6CalyMuiAZ5vO	anonymous	EN	I agree	Male	Doctoral degree	Post-doctoral researcher	Yes		State or Federal research agency	Ecology/Evolution	Information on race/ethnicity removed to maintain anonymity of participants	No
2019-02-28 13:19:00	2019-02-28 13:30:00	IP Address	100	623	TRUE	2019-02-28 13:30:00	R_2s4qnJ6oEzK0Fy8	anonymous	EN	I agree	Female	Doctoral degree	Post-doctoral researcher	Yes		Institution of higher learning	Other	Information on race/ethnicity removed to maintain anonymity of participants	Yes	Mean-spirited or cruel	Doctoral student	1	1	4	2	2
2019-02-28 13:26:00	2019-02-28 13:30:00	IP Address	100	228	TRUE	2019-02-28 13:30:00	R_2pMq4O17Ls55Gt4	anonymous	EN	I agree	Male	Doctoral degree	None of the above	Yes		Other	Ecology/Evolution	Information on race/ethnicity removed to maintain anonymity of participants	No
2019-02-28 13:20:00	2019-02-28 13:30:00	IP Address	100	602	TRUE	2019-02-28 13:30:00	R_3feBYY5RAnOqsJ1	anonymous	EN	I agree	Female	Master's degree	Graduate student working toward Ph.D. or other doctoral degree	Yes		I am currently a student and/or does not apply	Ecology/Evolution	Information on race/ethnicity removed to maintain anonymity of participants	No
2019-02-28 13:29:00	2019-02-28 13:32:00	IP Address	100	148	TRUE	2019-02-28 13:32:00	R_3GiBhbxiR3EQffc	anonymous	EN	I agree	Male	Master's degree	Graduate student working toward Ph.D. or other doctoral degree	Yes		I am currently a student and/or does not apply	Ecology/Evolution	Information on race/ethnicity removed to maintain anonymity of participants	No
2019-02-28 13:15:00	2019-02-28 13:32:00	IP Address	100	1031	TRUE	2019-02-28 13:32:00	R_3smG4fmHomMoorQ	anonymous	EN	I agree	Male	Doctoral degree	Post-doctoral researcher	Yes		Institution of higher learning	Biology,Ecology/Evolution	Information on race/ethnicity removed to maintain anonymity of participants	Yes	Lacked constructive criticism,Directed at author rather than work,Reflected personal opinions rather than evidence-based criticism	Master's student,Doctoral student,Post-doctoral researcher/Independent scientist	3	12	5	1	1
2019-02-28 13:23:00	2019-02-28 13:32:00	IP Address	100	547	TRUE	2019-02-28 13:32:00	R_1im1Exqr8kVnHfp	anonymous	EN	I agree	Female	Doctoral degree	Private Industry/Research Facility	Yes		Industry/Privately-owned company	Biology	Information on race/ethnicity removed to maintain anonymity of participants	Yes	Lacked constructive criticism,Directed at author rather than work,Reflected personal opinions rather than evidence-based criticism,Mean-spirited or cruel	Doctoral student,Post-doctoral researcher/Independent scientist	10	7	1	5	5
2019-02-28 13:18:00	2019-02-28 13:32:00	IP Address	100	844	TRUE	2019-02-28 13:32:00	R_12R4L14oODNdvvy	anonymous	EN	I agree	Female	Doctoral degree	Post-doctoral researcher	Yes		Institution of higher learning	Ecology/Evolution	Information on race/ethnicity removed to maintain anonymity of participants	Yes	Mean-spirited or cruel	Doctoral student	1	3	3	1	1
2019-02-28 13:30:00	2019-02-28 13:34:00	IP Address	100	234	TRUE	2019-02-28 13:34:00	R_vP8yg9uZQEo9wtz	anonymous	EN	I agree	Male	Doctoral degree	Post-doctoral researcher	Yes		Institution of higher learning	Ecology/Evolution	Information on race/ethnicity removed to maintain anonymity of participants	No
2019-02-28 13:28:00	2019-02-28 13:35:00	IP Address	100	420	TRUE	2019-02-28 13:35:00	R_2SxCqKx31lW9KPN	anonymous	EN	I agree	Male	Doctoral degree	Post-doctoral researcher	No	Sweden	Institution of higher learning	Biology,Ecology/Evolution	Information on race/ethnicity removed to maintain anonymity of participants	No
2019-02-28 13:31:00	2019-02-28 13:36:00	IP Address	100	294	TRUE	2019-02-28 13:36:00	R_aWTq0Hu7BnVRF85	anonymous	EN	I agree	Female	Doctoral degree	Post-doctoral researcher	Yes		Institution of higher learning	Biology,Ecology/Evolution	Information on race/ethnicity removed to maintain anonymity of participants	Yes	Directed at author rather than work,Reflected personal opinions rather than evidence-based criticism	Doctoral student	1	6	3	4	2
2019-02-28 13:16:00	2019-02-28 13:38:00	IP Address	100	1286	TRUE	2019-02-28 13:38:00	R_w1zu9z4rAObCkhP	anonymous	EN	I agree	Female	Doctoral degree	Post-doctoral researcher	No		I prefer not to say	Biology,Ecology/Evolution	Information on race/ethnicity removed to maintain anonymity of participants	Yes	Lacked constructive criticism,Directed at author rather than work,Reflected personal opinions rather than evidence-based criticism,Mean-spirited or cruel	Doctoral student,Post-doctoral researcher/Independent scientist	2	9	3	2	3
2019-02-28 13:34:00	2019-02-28 13:38:00	IP Address	100	245	TRUE	2019-02-28 13:38:00	R_UfJQaa0YgNzRkUp	anonymous	EN	I agree	Female	Doctoral degree	Non-tenure track full-time instructor	Yes		Institution of higher learning	Biology	Information on race/ethnicity removed to maintain anonymity of participants	No
2019-02-28 13:25:00	2019-02-28 13:39:00	IP Address	100	872	TRUE	2019-02-28 13:39:00	R_3s1xYtLgSEKtEid	anonymous	EN	I agree	Female	Doctoral degree	Post-doctoral researcher	Yes		Institution of higher learning	Biology,Ecology/Evolution,Oceanography	Information on race/ethnicity removed to maintain anonymity of participants	Yes	Lacked constructive criticism,Reflected personal opinions rather than evidence-based criticism	Doctoral student,Post-doctoral researcher/Independent scientist	2	6	3	3	2
2019-02-28 13:38:00	2019-02-28 13:39:00	IP Address	100	83	TRUE	2019-02-28 13:39:00	R_3svkTKEml7IRKk5	anonymous	EN	I agree	Male	Doctoral degree	Assistant Professor	Yes		Institution of higher learning	Biology,Ecology/Evolution	Information on race/ethnicity removed to maintain anonymity of participants	No
2019-02-28 13:13:00	2019-02-28 13:40:00	IP Address	100	1609	TRUE	2019-02-28 13:40:00	R_1rDnfsATk6v02Tc	anonymous	EN	I agree	Female	Bachelor's degree	Graduate student working toward Ph.D. or other doctoral degree	Yes		I am currently a student and/or does not apply	Biology,Ecology/Evolution	Information on race/ethnicity removed to maintain anonymity of participants	Yes	Lacked constructive criticism,Directed at author rather than work,Reflected personal opinions rather than evidence-based criticism,Mean-spirited or cruel	Doctoral student	1	1	3	3	1
2019-02-28 13:38:00	2019-02-28 13:41:00	IP Address	100	154	TRUE	2019-02-28 13:41:00	R_2c5zJGRX4z33o3D	anonymous	EN	I agree	Female	Master's degree	Graduate student working toward Ph.D. or other doctoral degree	Yes		I am currently a student and/or does not apply	Ecology/Evolution	Information on race/ethnicity removed to maintain anonymity of participants	No
2019-02-28 13:14:00	2019-02-28 13:41:00	IP Address	100	1661	TRUE	2019-02-28 13:41:00	R_XH9NZBPA5fvogDv	anonymous	EN	I agree	Female	Doctoral degree	Assistant Professor	Yes		Institution of higher learning	Ecology/Evolution	Information on race/ethnicity removed to maintain anonymity of participants	Yes	Directed at author rather than work	Post-doctoral researcher/Independent scientist	1	6	1	4	5
2019-02-28 13:34:00	2019-02-28 13:42:00	IP Address	100	495	TRUE	2019-02-28 13:42:00	R_2YlhB9FJlmRZvBr	anonymous	EN	I agree	Female	Doctoral degree	Associate Professor	Yes		Institution of higher learning	Biology	Information on race/ethnicity removed to maintain anonymity of participants	Yes	Lacked constructive criticism,Directed at author rather than work	Post-doctoral researcher/Independent scientist	1	30	3	3	1
2019-02-28 13:41:00	2019-02-28 13:45:00	IP Address	100	192	TRUE	2019-02-28 13:45:00	R_x5hoZUPjLGMenuN	anonymous	EN	I agree	Male	Doctoral degree	Associate Professor	No	Brazil	Institution of higher learning	Biology	Information on race/ethnicity removed to maintain anonymity of participants	No
2019-02-28 13:36:00	2019-02-28 13:45:00	IP Address	100	556	TRUE	2019-02-28 13:45:00	R_ul9Sko8W2m3h8o9	anonymous	EN	I agree	Male	Master's degree	Graduate student working toward Ph.D. or other doctoral degree	Yes		I am currently a student and/or does not apply	Biology,Ecology/Evolution	Information on race/ethnicity removed to maintain anonymity of participants	No
2019-02-28 13:44:00	2019-02-28 13:47:00	IP Address	100	193	TRUE	2019-02-28 13:47:00	R_0NYJZFV1mnpW2it	anonymous	EN	I agree	Female	Master's degree	State or Federal employee at non-degree granting institution or agency	Yes		State or Federal research agency	Biology,Ecology/Evolution,Other	Information on race/ethnicity removed to maintain anonymity of participants	No
2019-02-28 13:47:00	2019-02-28 13:49:00	IP Address	100	126	TRUE	2019-02-28 13:49:00	R_xbVsNV7CZs0CH4J	anonymous	EN	I agree	Female	Doctoral degree	Post-doctoral researcher	Yes		Institution of higher learning	Ecology/Evolution,Oceanography	Information on race/ethnicity removed to maintain anonymity of participants	No
2019-02-28 13:33:00	2019-02-28 13:50:00	IP Address	100	1064	TRUE	2019-02-28 13:50:00	R_3RpYcu4FYpKhxZs	anonymous	EN	I agree	Male	Doctoral degree	Assistant Professor	Yes		Institution of higher learning	Biology,Chemistry,Ecology/Evolution,Geology/Earth Sciences,Oceanography	Information on race/ethnicity removed to maintain anonymity of participants	Yes	Lacked constructive criticism,Directed at author rather than work,Reflected personal opinions rather than evidence-based criticism,Mean-spirited or cruel	Post-doctoral researcher/Independent scientist,Assistant professor,Non-tenure track academic scientist	15	24	1	1	1
2019-02-28 13:25:00	2019-02-28 13:52:00	IP Address	100	1663	TRUE	2019-02-28 13:52:00	R_2AFR7V0MnFqQIEK	anonymous	EN	I agree	Male	Master's degree	State or Federal employee at non-degree granting institution or agency	Yes		State or Federal research agency	Ecology/Evolution	Information on race/ethnicity removed to maintain anonymity of participants	Yes	Lacked constructive criticism,Directed at author rather than work,Mean-spirited or cruel	Master's student,Post-doctoral researcher/Independent scientist	2	3	4	1	1
2019-02-28 13:47:00	2019-02-28 13:54:00	IP Address	100	384	TRUE	2019-02-28 13:54:00	R_3EmUBdX8jNhzzWU	anonymous	EN	I agree	Male	Doctoral degree	Associate Professor	Yes		Institution of higher learning	Other	Information on race/ethnicity removed to maintain anonymity of participants	No
2019-02-28 13:41:00	2019-02-28 13:54:00	IP Address	100	759	TRUE	2019-02-28 13:54:00	R_zcb17i4x1NdRPfH	anonymous	EN	I agree	Male	Doctoral degree	Full Professor	Yes		Institution of higher learning	Biology,Ecology/Evolution	Information on race/ethnicity removed to maintain anonymity of participants	Yes	Directed at author rather than work,Reflected personal opinions rather than evidence-based criticism	Doctoral student,Post-doctoral researcher/Independent scientist,Assistant professor	5	17	4	5	5
2019-02-28 13:49:00	2019-02-28 13:55:00	IP Address	100	379	TRUE	2019-02-28 13:55:00	R_2zw285oV7bbKjOy	anonymous	EN	I agree	Male	Doctoral degree	Assistant Professor	No	Croatia	State or Federal research agency	Biology,Ecology/Evolution	Information on race/ethnicity removed to maintain anonymity of participants	Yes	Lacked constructive criticism,Directed at author rather than work,Reflected personal opinions rather than evidence-based criticism,Mean-spirited or cruel	Doctoral student,Post-doctoral researcher/Independent scientist	2	7	2	2	3
2019-02-28 13:50:00	2019-02-28 13:56:00	IP Address	100	357	TRUE	2019-02-28 13:56:00	R_1hSaeDzO32VDKM7	anonymous	EN	I agree	Female	Doctoral degree	Post-doctoral researcher	Yes		State or Federal research agency	Biology,Ecology/Evolution	Information on race/ethnicity removed to maintain anonymity of participants	No
2019-02-28 13:55:00	2019-02-28 13:56:00	IP Address	100	107	TRUE	2019-02-28 13:56:00	R_3HNwPVtaPcKCdQM	anonymous	EN	I agree	Male	Doctoral degree	Assistant Professor	Yes		Institution of higher learning	Biology,Ecology/Evolution	Information on race/ethnicity removed to maintain anonymity of participants	No
2019-02-28 13:21:00	2019-02-28 14:02:00	IP Address	100	2492	TRUE	2019-02-28 14:02:00	R_24bMfQRwoMJXngQ	anonymous	EN	I agree	Male	Doctoral degree	Post-doctoral researcher	No	New Zealand	Other	Biology	Information on race/ethnicity removed to maintain anonymity of participants	Yes	Lacked constructive criticism,Directed at author rather than work,Reflected personal opinions rather than evidence-based criticism,Mean-spirited or cruel	Undergraduate student,Master's student,Doctoral student,Post-doctoral researcher/Independent scientist	7	49	4	2	3
2019-02-28 13:53:00	2019-02-28 14:08:00	IP Address	100	886	TRUE	2019-02-28 14:08:00	R_2dj89HMDISCc63g	anonymous	EN	I agree	Female	Doctoral degree	Post-doctoral researcher	No	Canada	State or Federal research agency	Biology,Ecology/Evolution	Information on race/ethnicity removed to maintain anonymity of participants	Yes	Lacked constructive criticism,Directed at author rather than work,Reflected personal opinions rather than evidence-based criticism	Doctoral student,Post-doctoral researcher/Independent scientist	5	17	5	4	3
2019-02-28 14:07:00	2019-02-28 14:10:00	IP Address	100	140	TRUE	2019-02-28 14:10:00	R_3ExK1AAO1JzePcz	anonymous	EN	I agree	Female	Doctoral degree	State or Federal employee at non-degree granting institution or agency	Yes		State or Federal research agency	Ecology/Evolution	Information on race/ethnicity removed to maintain anonymity of participants	No
2019-02-28 14:05:00	2019-02-28 14:10:00	IP Address	100	292	TRUE	2019-02-28 14:10:00	R_3plR9nRDDCA6yHN	anonymous	EN	I agree	Male	Doctoral degree	Post-doctoral researcher	Yes		Institution of higher learning	Ecology/Evolution	Information on race/ethnicity removed to maintain anonymity of participants	Yes	Lacked constructive criticism,Directed at author rather than work	Doctoral student	2	4	2	4	2
2019-02-28 14:05:00	2019-02-28 14:12:00	IP Address	100	424	TRUE	2019-02-28 14:12:00	R_2WTmuizhYgiZWlu	anonymous	EN	I agree	Male	Doctoral degree	Associate Professor	Yes		Institution of higher learning	Ecology/Evolution	Information on race/ethnicity removed to maintain anonymity of participants	Yes	Lacked constructive criticism,Reflected personal opinions rather than evidence-based criticism,Mean-spirited or cruel	Master's student,Doctoral student,Associate professor	5	14	1	1	1
2019-02-28 14:16:00	2019-02-28 14:18:00	IP Address	100	123	TRUE	2019-02-28 14:18:00	R_54RZJIGQbiAwm5j	anonymous	EN	I agree	Female	Doctoral degree	Private Industry/Research Facility	Yes		Other	Biology,Ecology/Evolution	Information on race/ethnicity removed to maintain anonymity of participants	No
2019-02-28 14:18:00	2019-02-28 14:21:00	IP Address	100	178	TRUE	2019-02-28 14:21:00	R_PAJxHSqzqL3Vajn	anonymous	EN	I agree	Male	Doctoral degree	Post-doctoral researcher	Yes		Institution of higher learning	Biology	Information on race/ethnicity removed to maintain anonymity of participants	No
2019-02-28 14:19:00	2019-02-28 14:22:00	IP Address	100	135	TRUE	2019-02-28 14:22:00	R_pAuNMYJv6wejjwd	anonymous	EN	I agree	Female	Master's degree	State or Federal employee at non-degree granting institution or agency	Yes		State or Federal research agency	Ecology/Evolution	Information on race/ethnicity removed to maintain anonymity of participants	No
2019-02-28 13:28:00	2019-02-28 14:25:00	IP Address	100	3412	TRUE	2019-02-28 14:25:00	R_RVVOCMV5swl5Sk9	anonymous	EN	I agree	Female	Master's degree	Graduate student working toward Ph.D. or other doctoral degree	Yes		I am currently a student and/or does not apply	Biology,Ecology/Evolution,Psychology	Information on race/ethnicity removed to maintain anonymity of participants	Yes	Lacked constructive criticism,Directed at author rather than work,Reflected personal opinions rather than evidence-based criticism	Master's student,Non-tenure track academic scientist	3	5	1	4	3
2019-02-28 14:12:00	2019-02-28 14:26:00	IP Address	100	785	TRUE	2019-02-28 14:26:00	R_1iqFa7j7qjLgvuZ	anonymous	EN	I agree	I prefer not to say	Doctoral degree	Full Professor	Yes		Institution of higher learning	Ecology/Evolution	Information on race/ethnicity removed to maintain anonymity of participants	Yes	Lacked constructive criticism,Directed at author rather than work,Reflected personal opinions rather than evidence-based criticism,Mean-spirited or cruel	Associate professor,Full professor	20	60	4	4	2
2019-02-28 14:23:00	2019-02-28 14:26:00	IP Address	100	145	TRUE	2019-02-28 14:26:00	R_1Hk2qdviiufzWaO	anonymous	EN	I agree	Female	Doctoral degree	Non-tenure track full-time instructor	Yes		Institution of higher learning	Biology,Ecology/Evolution,Oceanography	Information on race/ethnicity removed to maintain anonymity of participants	No
2019-02-28 14:19:00	2019-02-28 14:27:00	IP Address	100	509	TRUE	2019-02-28 14:27:00	R_3g5fWORju0koLKF	anonymous	EN	I agree	Female	Doctoral degree	Assistant Professor	Yes		Institution of higher learning	Ecology/Evolution	Information on race/ethnicity removed to maintain anonymity of participants	No
2019-02-28 14:25:00	2019-02-28 14:27:00	IP Address	100	135	TRUE	2019-02-28 14:27:00	R_1roFcPGnCXDgS4F	anonymous	EN	I agree	Female	Doctoral degree	None of the above	Yes		Institution of higher learning	Ecology/Evolution	Information on race/ethnicity removed to maintain anonymity of participants	No
2019-02-28 14:24:00	2019-02-28 14:30:00	IP Address	100	374	TRUE	2019-02-28 14:30:00	R_pyfJYP8FqL2qBXj	anonymous	EN	I agree	Female	Master's degree	None of the above	Yes		Institution of higher learning	Biology,Ecology/Evolution	Information on race/ethnicity removed to maintain anonymity of participants	No
2019-02-28 14:19:00	2019-02-28 14:31:00	IP Address	100	686	TRUE	2019-02-28 14:31:00	R_2B8WaWAOQNgf5eS	anonymous	EN	I agree	Male	Doctoral degree	Post-doctoral researcher	Yes		Institution of higher learning	Ecology/Evolution	Information on race/ethnicity removed to maintain anonymity of participants	Yes	Lacked constructive criticism,Directed at author rather than work,Reflected personal opinions rather than evidence-based criticism,Mean-spirited or cruel	Doctoral student	1	5	3	2	1
2019-02-28 14:28:00	2019-02-28 14:34:00	IP Address	100	412	TRUE	2019-02-28 14:34:00	R_11iTrSGKz7KnzEc	anonymous	EN	I agree	Female	Doctoral degree	Full Professor	Yes		Institution of higher learning	Geology/Earth Sciences	Information on race/ethnicity removed to maintain anonymity of participants	No
2019-02-28 14:26:00	2019-02-28 14:36:00	IP Address	100	623	TRUE	2019-02-28 14:36:00	R_wOg8pfo9Ajvo1RT	anonymous	EN	I agree	Male	Doctoral degree	State or Federal employee at non-degree granting institution or agency	Yes		State or Federal research agency	Oceanography	Information on race/ethnicity removed to maintain anonymity of participants	Yes	Lacked constructive criticism,Reflected personal opinions rather than evidence-based criticism	Doctoral student,Industry professional	3	6	3	3	2
2019-02-28 14:35:00	2019-02-28 14:39:00	IP Address	100	210	TRUE	2019-02-28 14:39:00	R_22SblhHQseSQjUg	anonymous	EN	I agree	Female	Doctoral degree	Non-tenure track full-time instructor	Yes		Institution of higher learning	Ecology/Evolution	Information on race/ethnicity removed to maintain anonymity of participants	Yes	Lacked constructive criticism,Reflected personal opinions rather than evidence-based criticism	Doctoral student,Assistant professor,Non-tenure track academic scientist	5	15	4	4	4
2019-02-28 14:39:00	2019-02-28 14:41:00	IP Address	100	122	TRUE	2019-02-28 14:41:00	R_1hDVHxgbW9qZDsh	anonymous	EN	I agree	Female	Doctoral degree	Post-doctoral researcher	No	United Kingdom of Great Britain and Northern Ireland	Institution of higher learning	Ecology/Evolution	Information on race/ethnicity removed to maintain anonymity of participants	No
2019-02-28 14:33:00	2019-02-28 14:41:00	IP Address	100	512	TRUE	2019-02-28 14:41:00	R_1gGwVFZzdB360nO	anonymous	EN	I agree	Female	Doctoral degree	Associate Professor	Yes		Institution of higher learning	Ecology/Evolution	Information on race/ethnicity removed to maintain anonymity of participants	No
2019-02-28 14:29:00	2019-02-28 14:42:00	IP Address	100	770	TRUE	2019-02-28 14:42:00	R_3dCzRTTovWlYTaF	anonymous	EN	I agree	Male	Doctoral degree	None of the above	Yes		Other	Biology,Ecology/Evolution	Information on race/ethnicity removed to maintain anonymity of participants	Yes	Lacked constructive criticism,Reflected personal opinions rather than evidence-based criticism,Mean-spirited or cruel	Doctoral student	1	3	1	2	1
2019-02-28 14:42:00	2019-02-28 14:44:00	IP Address	100	138	TRUE	2019-02-28 14:44:00	R_pAa0Otx7Yc5Pmq5	anonymous	EN	I agree	Female	Master's degree	Graduate student working toward Ph.D. or other doctoral degree	Yes			Biology	Information on race/ethnicity removed to maintain anonymity of participants	No
2019-02-28 14:39:00	2019-02-28 14:44:00	IP Address	100	349	TRUE	2019-02-28 14:44:00	R_2qgFj7U8LTQDQo1	anonymous	EN	I agree	Female	Doctoral degree	Post-doctoral researcher	Yes		Institution of higher learning	Biology,Ecology/Evolution	Information on race/ethnicity removed to maintain anonymity of participants	Yes	Lacked constructive criticism,Reflected personal opinions rather than evidence-based criticism,Mean-spirited or cruel	Doctoral student,Post-doctoral researcher/Independent scientist	2	5	2	2	1
2019-02-28 14:44:00	2019-02-28 14:46:00	IP Address	100	124	TRUE	2019-02-28 14:46:00	R_3dM5VT84EHNJrZV	anonymous	EN	I agree	Female	Doctoral degree	Private Industry/Research Facility	Yes		Other	Biology	Information on race/ethnicity removed to maintain anonymity of participants	No
2019-02-28 14:42:00	2019-02-28 14:47:00	IP Address	100	315	TRUE	2019-02-28 14:47:00	R_2t43M00y3vweeRZ	anonymous	EN	I agree	Non-binary	Doctoral degree	Post-doctoral researcher	No	Italy	State or Federal research agency	Biology,Ecology/Evolution,Oceanography	Information on race/ethnicity removed to maintain anonymity of participants	Yes	Directed at author rather than work	Post-doctoral researcher/Independent scientist	1	6	2	5	1
2019-02-28 14:20:00	2019-02-28 14:49:00	IP Address	100	1752	TRUE	2019-02-28 14:49:00	R_3h3jQOpChl2hseH	anonymous	EN	I agree	Female	Doctoral degree	Associate Professor	Yes		Institution of higher learning	Physics	Information on race/ethnicity removed to maintain anonymity of participants	Yes	Reflected personal opinions rather than evidence-based criticism	Associate professor	2	2	2	2	2
2019-02-28 14:55:00	2019-02-28 14:57:00	IP Address	100	107	TRUE	2019-02-28 14:57:00	R_29a0ebWbHxR0gq1	anonymous	EN	I agree	Female	Master's degree	Graduate student working toward Ph.D. or other doctoral degree	Yes		I am currently a student and/or does not apply	Ecology/Evolution	Information on race/ethnicity removed to maintain anonymity of participants	No
2019-02-28 15:05:00	2019-02-28 15:08:00	IP Address	100	187	TRUE	2019-02-28 15:08:00	R_1jBvMt5CSKEMDgs	anonymous	EN	I agree	Male	Bachelor's degree	Graduate student working toward Ph.D. or other doctoral degree	Yes		I am currently a student and/or does not apply	Chemistry,Geology/Earth Sciences,Oceanography	Information on race/ethnicity removed to maintain anonymity of participants	No
2019-02-28 15:08:00	2019-02-28 15:12:00	IP Address	100	249	TRUE	2019-02-28 15:12:00	R_30uRCR9dVk03tUI	anonymous	EN	I agree	Female	Doctoral degree	Assistant Professor	Yes		Institution of higher learning	Ecology/Evolution	Information on race/ethnicity removed to maintain anonymity of participants	Yes	Lacked constructive criticism,Directed at author rather than work,Reflected personal opinions rather than evidence-based criticism,Mean-spirited or cruel	Doctoral student	3	8	5	5	5
2019-02-28 15:11:00	2019-02-28 15:18:00	IP Address	100	456	TRUE	2019-02-28 15:18:00	R_9BphvD8jMOj5DmF	anonymous	EN	I agree	Male	Doctoral degree	Associate Professor	Yes		Institution of higher learning	Ecology/Evolution	Information on race/ethnicity removed to maintain anonymity of participants	Yes	Lacked constructive criticism,Mean-spirited or cruel	Doctoral student	1	15	2	1	1
2019-02-28 14:18:00	2019-02-28 15:20:00	IP Address	100	3725	TRUE	2019-02-28 15:20:00	R_1P7RUvt4wx93KZe	anonymous	EN	I agree	Male	Doctoral degree	Non-tenure track full-time instructor	Yes		Institution of higher learning	Biology,Ecology/Evolution	Information on race/ethnicity removed to maintain anonymity of participants	Yes	Directed at author rather than work	Post-doctoral researcher/Independent scientist	1	8	1	1	1
2019-02-28 15:10:00	2019-02-28 15:22:00	IP Address	100	688	TRUE	2019-02-28 15:22:00	R_1KxcexvimGjYkMy	anonymous	EN	I agree	Male	Doctoral degree	Post-doctoral researcher	No	Finland	Institution of higher learning	Ecology/Evolution	Information on race/ethnicity removed to maintain anonymity of participants	Yes	Lacked constructive criticism,Directed at author rather than work,Mean-spirited or cruel	Doctoral student	1	22	1	1	1
2019-02-28 13:48:00	2019-02-28 15:31:00	IP Address	100	6205	TRUE	2019-02-28 15:31:00	R_33kljbUqe0DsDee	anonymous	EN	I agree	Female	Doctoral degree	Post-doctoral researcher	No	France	Institution of higher learning	Ecology/Evolution	Information on race/ethnicity removed to maintain anonymity of participants	Yes	Lacked constructive criticism,Directed at author rather than work,Reflected personal opinions rather than evidence-based criticism,Mean-spirited or cruel	Master's student,Doctoral student,Post-doctoral researcher/Independent scientist	45	38	1	2	1
2019-02-28 15:09:00	2019-02-28 15:40:00	IP Address	100	1845	TRUE	2019-02-28 15:40:00	R_qDfRmpr94nxWWU9	anonymous	EN	I agree	Female	Doctoral degree	Post-doctoral researcher	Yes		Institution of higher learning	Biology,Ecology/Evolution,Biomedical,Other	Information on race/ethnicity removed to maintain anonymity of participants	Yes	Lacked constructive criticism,Directed at author rather than work,Reflected personal opinions rather than evidence-based criticism,Mean-spirited or cruel	Doctoral student,Post-doctoral researcher/Independent scientist	3	5	1	5	5
2019-02-28 15:26:00	2019-02-28 15:41:00	IP Address	100	898	TRUE	2019-02-28 15:41:00	R_Oe9ipUVR9u6YYAV	anonymous	EN	I agree	Male	Master's degree	Graduate student working toward Ph.D. or other doctoral degree	Yes		I am currently a student and/or does not apply	Biology,Ecology/Evolution,Oceanography	Information on race/ethnicity removed to maintain anonymity of participants	Yes	Lacked constructive criticism,Directed at author rather than work,Reflected personal opinions rather than evidence-based criticism,Mean-spirited or cruel	Doctoral student	2	4	5	3	3
2019-02-28 10:38:00	2019-02-28 15:41:00	IP Address	100	18189	TRUE	2019-02-28 15:41:00	R_1IoWbtxUIkMNuYl	anonymous	EN	I agree	Female	Doctoral degree	Post-doctoral researcher	Yes		Institution of higher learning	Other	Information on race/ethnicity removed to maintain anonymity of participants	Yes	Lacked constructive criticism,Reflected personal opinions rather than evidence-based criticism,Mean-spirited or cruel	Doctoral student,Post-doctoral researcher/Independent scientist		1	1	1	5
2019-02-28 15:39:00	2019-02-28 15:47:00	IP Address	100	498	TRUE	2019-02-28 15:47:00	R_1cYrExg5ySGGOew	anonymous	EN	I agree	Male	Doctoral degree	Full Professor	Yes		Institution of higher learning	Biology	Information on race/ethnicity removed to maintain anonymity of participants	Yes	Lacked constructive criticism,Directed at author rather than work,Reflected personal opinions rather than evidence-based criticism	Master's student,Doctoral student,Post-doctoral researcher/Independent scientist,Assistant professor,Associate professor,Full professor	8	68	3	2	1
2019-02-28 15:36:00	2019-02-28 15:48:00	IP Address	100	710	TRUE	2019-02-28 15:48:00	R_3PLerNu7Er8CMVw	anonymous	EN	I agree	Female	Doctoral degree	Assistant Professor	Yes		Institution of higher learning	Biology	Information on race/ethnicity removed to maintain anonymity of participants	Yes	Directed at author rather than work,Reflected personal opinions rather than evidence-based criticism	Doctoral student,Assistant professor	2	5	1	2	1
2019-02-28 15:47:00	2019-02-28 15:50:00	IP Address	100	190	TRUE	2019-02-28 15:50:00	R_325Pn5k1TDnfv3J	anonymous	EN	I agree	Male	Doctoral degree	Post-doctoral researcher	Yes		Institution of higher learning	Biology,Ecology/Evolution	Information on race/ethnicity removed to maintain anonymity of participants	No
2019-02-28 15:45:00	2019-02-28 15:54:00	IP Address	100	552	TRUE	2019-02-28 15:54:00	R_12fM2pMUEtjLeGm	anonymous	EN	I agree	Female	Master's degree	State or Federal employee at non-degree granting institution or agency	No	Australia	State or Federal research agency	Biology,Chemistry,Ecology/Evolution,Oceanography	Information on race/ethnicity removed to maintain anonymity of participants	Yes	Reflected personal opinions rather than evidence-based criticism,Mean-spirited or cruel	Master's student,Industry professional	4	10	5	2	3
2019-02-28 15:57:00	2019-02-28 16:01:00	IP Address	100	194	TRUE	2019-02-28 16:01:00	R_1zEOrPCT4sPISbf	anonymous	EN	I agree	Male	Master's degree	Graduate student working toward Ph.D. or other doctoral degree	No	Australia	I am currently a student and/or does not apply	Biology,Ecology/Evolution	Information on race/ethnicity removed to maintain anonymity of participants	No
2019-02-28 16:01:00	2019-02-28 16:04:00	IP Address	100	219	TRUE	2019-02-28 16:04:00	R_3irqLtT9moOsMgl	anonymous	EN	I agree	Non-binary	Doctoral degree	Post-doctoral researcher	Yes		Institution of higher learning	Ecology/Evolution	Information on race/ethnicity removed to maintain anonymity of participants	No
2019-02-28 16:00:00	2019-02-28 16:06:00	IP Address	100	329	TRUE	2019-02-28 16:06:00	R_3QE7q5f7MXUB1Re	anonymous	EN	I agree	Male	Doctoral degree	Non-tenure track part-time instructor or Adjunct	Yes		Institution of higher learning	Biology,Ecology/Evolution	Information on race/ethnicity removed to maintain anonymity of participants	No
2019-02-28 15:48:00	2019-02-28 16:06:00	IP Address	100	1081	TRUE	2019-02-28 16:06:00	R_Q9DvlG3wtMY8f1D	anonymous	EN	I agree	Male	Doctoral degree	Assistant Professor	Yes		Institution of higher learning	Ecology/Evolution	Information on race/ethnicity removed to maintain anonymity of participants	Yes	Lacked constructive criticism,Directed at author rather than work,Reflected personal opinions rather than evidence-based criticism,Mean-spirited or cruel	Master's student,Doctoral student,Post-doctoral researcher/Independent scientist,Assistant professor	4	18		3	2
2019-02-28 16:01:00	2019-02-28 16:08:00	IP Address	100	422	TRUE	2019-02-28 16:08:00	R_DwpT8n1Tpovj2pP	anonymous	EN	I agree	Male	Doctoral degree	Associate Professor	No	Singapore	Institution of higher learning	Ecology/Evolution	Information on race/ethnicity removed to maintain anonymity of participants	No
2019-02-28 16:06:00	2019-02-28 16:12:00	IP Address	100	330	TRUE	2019-02-28 16:12:00	R_1rCuL8tAabDjvyY	anonymous	EN	I agree	Male	Master's degree	Graduate student working toward Ph.D. or other doctoral degree	Yes			Biology,Oceanography	Information on race/ethnicity removed to maintain anonymity of participants	No
2019-02-28 15:52:00	2019-02-28 16:17:00	IP Address	100	1481	TRUE	2019-02-28 16:17:00	R_3kClj6SF3q6MnE0	anonymous	EN	I agree	Male	Doctoral degree	Post-doctoral researcher	Yes		Institution of higher learning	Biology,Ecology/Evolution,Other	Information on race/ethnicity removed to maintain anonymity of participants	Yes	Lacked constructive criticism	Doctoral student,Post-doctoral researcher/Independent scientist	1	2	1	1	1
2019-02-28 16:13:00	2019-02-28 16:19:00	IP Address	100	365	TRUE	2019-02-28 16:19:00	R_2dMuiEU7sRsX4KO	anonymous	EN	I agree	Male	Doctoral degree	Associate Professor	Yes		Institution of higher learning	Ecology/Evolution	Information on race/ethnicity removed to maintain anonymity of participants	No
2019-02-28 15:52:00	2019-02-28 16:20:00	IP Address	100	1691	TRUE	2019-02-28 16:20:00	R_12a63UFOFUsNwTu	anonymous	EN	I agree	Female	Doctoral degree	Post-doctoral researcher	Yes		Institution of higher learning	Ecology/Evolution	Information on race/ethnicity removed to maintain anonymity of participants	Yes	Lacked constructive criticism,Reflected personal opinions rather than evidence-based criticism	Doctoral student	3	3	5	2	3
2019-02-28 16:20:00	2019-02-28 16:29:00	IP Address	100	580	TRUE	2019-02-28 16:29:00	R_2wiElG4F9hRjWAC	anonymous	EN	I agree	Female	Doctoral degree	Non-tenure track part-time instructor or Adjunct	No	Australia	State or Federal research agency	Biology,Ecology/Evolution	Information on race/ethnicity removed to maintain anonymity of participants	Yes	Lacked constructive criticism,Directed at author rather than work,Reflected personal opinions rather than evidence-based criticism,Mean-spirited or cruel	Doctoral student,Post-doctoral researcher/Independent scientist,Industry professional,Non-tenure track academic scientist	20	26	1	5	5
2019-02-28 16:27:00	2019-02-28 16:30:00	IP Address	100	173	TRUE	2019-02-28 16:30:00	R_3iOtV3jQuxLXSgM	anonymous	EN	I agree	Male	Doctoral degree	Non-tenure track part-time instructor or Adjunct	Yes		Institution of higher learning	Biology,Psychology,Biomedical	Information on race/ethnicity removed to maintain anonymity of participants	No
2019-02-28 16:14:00	2019-02-28 16:33:00	IP Address	100	1170	TRUE	2019-02-28 16:34:00	R_wNyfCPaeWmPPmMh	anonymous	EN	I agree	Female	Doctoral degree	Private Industry/Research Facility	Yes		Industry/Privately-owned company	Biology,Ecology/Evolution	Information on race/ethnicity removed to maintain anonymity of participants	Yes	Lacked constructive criticism,Directed at author rather than work,Reflected personal opinions rather than evidence-based criticism,Mean-spirited or cruel	Doctoral student,Post-doctoral researcher/Independent scientist	2	2	5	5	5
2019-02-28 16:31:00	2019-02-28 16:36:00	IP Address	100	285	TRUE	2019-02-28 16:36:00	R_3O09AsLNTLLTnXG	anonymous	EN	I agree	Female	Doctoral degree	Full Professor	No	Canada	Institution of higher learning	Ecology/Evolution	Information on race/ethnicity removed to maintain anonymity of participants	Yes	Lacked constructive criticism,Reflected personal opinions rather than evidence-based criticism	Assistant professor	1	11	2	1	1
2019-02-28 16:32:00	2019-02-28 16:51:00	IP Address	100	1158	TRUE	2019-02-28 16:51:00	R_3IXK4vyDPiKSDfj	anonymous	EN	I agree	Female	Doctoral degree	State or Federal employee at non-degree granting institution or agency	No	Australia	State or Federal research agency	Oceanography	Information on race/ethnicity removed to maintain anonymity of participants	Yes	Directed at author rather than work,Reflected personal opinions rather than evidence-based criticism	Doctoral student,Post-doctoral researcher/Independent scientist	3	2	3	5	5
2019-02-28 16:28:00	2019-02-28 16:57:00	IP Address	100	1694	TRUE	2019-02-28 16:57:00	R_3JmEdrMucEM5O56	anonymous	EN	I agree	Female	Doctoral degree	Assistant Professor	Yes		Institution of higher learning	Biology,Ecology/Evolution	Information on race/ethnicity removed to maintain anonymity of participants	No
2019-02-28 16:56:00	2019-02-28 17:05:00	IP Address	100	504	TRUE	2019-02-28 17:05:00	R_11jDPAOQQZ5TtBM	anonymous	EN	I agree	Male	Doctoral degree	Post-doctoral researcher	Yes		Institution of higher learning	Biology	Information on race/ethnicity removed to maintain anonymity of participants	Yes	Lacked constructive criticism	Doctoral student,Post-doctoral researcher/Independent scientist	2	5	3	4	1
2019-02-28 17:09:00	2019-02-28 17:12:00	IP Address	100	184	TRUE	2019-02-28 17:12:00	R_1KuOAVl8vQSIpFg	anonymous	EN	I agree	Female	Bachelor's degree	Graduate student working toward Ph.D. or other doctoral degree	Yes		I am currently a student and/or does not apply	Ecology/Evolution	Information on race/ethnicity removed to maintain anonymity of participants	No
2019-02-28 17:22:00	2019-02-28 17:25:00	IP Address	100	167	TRUE	2019-02-28 17:25:00	R_10qJQHdvZYSIH4x	anonymous	EN	I agree	Male	Master's degree	Graduate student working toward Ph.D. or other doctoral degree	Yes		Institution of higher learning	Ecology/Evolution	Information on race/ethnicity removed to maintain anonymity of participants	No
2019-02-28 17:24:00	2019-02-28 17:33:00	IP Address	100	532	TRUE	2019-02-28 17:33:00	R_AAMBc6Jpt03zwkN	anonymous	EN	I agree	Male	Doctoral degree	Non-tenure track full-time instructor	Yes		Institution of higher learning	Biology	Information on race/ethnicity removed to maintain anonymity of participants	Yes	Lacked constructive criticism,Directed at author rather than work,Reflected personal opinions rather than evidence-based criticism	Doctoral student,Non-tenure track academic scientist	4	5	5	4	4
2019-02-28 17:48:00	2019-02-28 17:59:00	IP Address	100	635	TRUE	2019-02-28 17:59:00	R_2CThuZqlcTfEWmD	anonymous	EN	I agree	Female	Master's degree	Graduate student working toward Ph.D. or other doctoral degree	Yes		I am currently a student and/or does not apply	Biology,Ecology/Evolution	Information on race/ethnicity removed to maintain anonymity of participants	Yes	Mean-spirited or cruel	Undergraduate student	1	3	5	1	1
2019-02-28 18:07:00	2019-02-28 18:10:00	IP Address	100	195	TRUE	2019-02-28 18:10:00	R_3PBj8ukvbe9h4e9	anonymous	EN	I agree	Female	Bachelor's degree	Graduate student working toward Ph.D. or other doctoral degree	Yes		I am currently a student and/or does not apply	Ecology/Evolution	Information on race/ethnicity removed to maintain anonymity of participants	No
2019-02-28 18:15:00	2019-02-28 18:32:00	IP Address	100	1003	TRUE	2019-02-28 18:32:00	R_305FR95A9IIs9Ot	anonymous	EN	I agree	Female	Doctoral degree	Post-doctoral researcher	No	Singapore	Institution of higher learning	Biology,Ecology/Evolution	Information on race/ethnicity removed to maintain anonymity of participants	No
2019-02-28 18:27:00	2019-02-28 18:33:00	IP Address	100	386	TRUE	2019-02-28 18:33:00	R_Q9xcGWZRXl0ynip	anonymous	EN	I agree	Male	Doctoral degree	Post-doctoral researcher	Yes		Institution of higher learning	Ecology/Evolution	Information on race/ethnicity removed to maintain anonymity of participants	No
2019-02-28 18:41:00	2019-02-28 18:45:00	IP Address	100	197	TRUE	2019-02-28 18:45:00	R_3dLJtHfRlh8CGLj	anonymous	EN	I agree	Female	Bachelor's degree	Private Industry/Research Facility	Yes		Other	Biology,Ecology/Evolution	Information on race/ethnicity removed to maintain anonymity of participants	No
2019-02-28 18:57:00	2019-02-28 19:00:00	IP Address	100	195	TRUE	2019-02-28 19:00:00	R_1dLVnMeZLKr8EwN	anonymous	EN	I agree	Male	Doctoral degree	Full Professor	Yes		Institution of higher learning	Biology,Ecology/Evolution	Information on race/ethnicity removed to maintain anonymity of participants	Yes	Lacked constructive criticism,Directed at author rather than work,Reflected personal opinions rather than evidence-based criticism,Mean-spirited or cruel	Post-doctoral researcher/Independent scientist,Assistant professor	3	35	1	2	2
2019-02-28 19:02:00	2019-02-28 19:06:00	IP Address	100	219	TRUE	2019-02-28 19:06:00	R_3CN4uRBhQwPXTeD	anonymous	EN	I agree	Female	Doctoral degree	Full Professor	Yes		Institution of higher learning	Ecology/Evolution	Information on race/ethnicity removed to maintain anonymity of participants	Yes	Lacked constructive criticism,Directed at author rather than work,Reflected personal opinions rather than evidence-based criticism,Mean-spirited or cruel	Post-doctoral researcher/Independent scientist,Assistant professor,Associate professor	3	25	2	2	1
2019-02-28 19:06:00	2019-02-28 19:10:00	IP Address	100	279	TRUE	2019-02-28 19:10:00	R_5isNNvIOkr0PgcN	anonymous	EN	I agree	Female	Doctoral degree	Full Professor	Yes		Other	Ecology/Evolution	Information on race/ethnicity removed to maintain anonymity of participants	Yes	Lacked constructive criticism,Directed at author rather than work,Reflected personal opinions rather than evidence-based criticism,Mean-spirited or cruel	Master's student,Doctoral student,Post-doctoral researcher/Independent scientist,Assistant professor,Associate professor,Full professor	10	35	1	2	3
2019-02-28 19:05:00	2019-02-28 19:11:00	IP Address	100	349	TRUE	2019-02-28 19:11:00	R_26hzrtmSn7ZjCgq	anonymous	EN	I agree	Male	Doctoral degree	Full Professor	Yes		Institution of higher learning	Ecology/Evolution,Mathematics,Computer Science,Engineering	Information on race/ethnicity removed to maintain anonymity of participants	No
2019-02-28 19:12:00	2019-02-28 19:14:00	IP Address	100	150	TRUE	2019-02-28 19:14:00	R_1DuvEvROPWr4tbO	anonymous	EN	I agree	Male	Master's degree	Graduate student working toward Ph.D. or other doctoral degree	Yes		I am currently a student and/or does not apply	Ecology/Evolution	Information on race/ethnicity removed to maintain anonymity of participants	No
2019-02-28 19:13:00	2019-02-28 19:15:00	IP Address	100	126	TRUE	2019-02-28 19:15:00	R_2bHI0k7N82PsMRx	anonymous	EN	I agree	Male	Doctoral degree	Associate Professor	Yes		Institution of higher learning	Biology,Chemistry	Information on race/ethnicity removed to maintain anonymity of participants	No
2019-02-28 19:11:00	2019-02-28 19:15:00	IP Address	100	282	TRUE	2019-02-28 19:15:00	R_10HGgt4KHs5Ixee	anonymous	EN	I agree	Male	Master's degree	None of the above	Yes		Other	Ecology/Evolution	Information on race/ethnicity removed to maintain anonymity of participants	No
2019-02-28 19:07:00	2019-02-28 19:16:00	IP Address	100	566	TRUE	2019-02-28 19:16:00	R_revDm0ZtdzFn2cV	anonymous	EN	I agree	Female	Doctoral degree	State or Federal employee at non-degree granting institution or agency	Yes		State or Federal research agency	Ecology/Evolution	Information on race/ethnicity removed to maintain anonymity of participants	No
2019-02-28 19:11:00	2019-02-28 19:16:00	IP Address	100	301	TRUE	2019-02-28 19:16:00	R_3QQUuEUVRvp9aoe	anonymous	EN	I agree	Male	Doctoral degree	Assistant Professor	No	Canada	Institution of higher learning	Ecology/Evolution	Information on race/ethnicity removed to maintain anonymity of participants	Yes	Lacked constructive criticism,Reflected personal opinions rather than evidence-based criticism	Doctoral student,Post-doctoral researcher/Independent scientist	3	17	1	2	1
2019-02-28 19:16:00	2019-02-28 19:19:00	IP Address	100	181	TRUE	2019-02-28 19:19:00	R_31tq0RVgftCmxVB	anonymous	EN	I agree	Female	Doctoral degree	Assistant Professor	Yes		Institution of higher learning	Biology	Information on race/ethnicity removed to maintain anonymity of participants	Yes	Lacked constructive criticism,Mean-spirited or cruel	Post-doctoral researcher/Independent scientist	1	4	3	4	5
2019-02-28 19:17:00	2019-02-28 19:20:00	IP Address	100	151	TRUE	2019-02-28 19:20:00	R_Ze3U9lic3HeFUzf	anonymous	EN	I agree	Female	Doctoral degree	Post-doctoral researcher	Yes		Institution of higher learning	Ecology/Evolution	Information on race/ethnicity removed to maintain anonymity of participants	No
2019-02-28 19:15:00	2019-02-28 19:20:00	IP Address	100	300	TRUE	2019-02-28 19:20:00	R_1Fx0sEuSnnQBADQ	anonymous	EN	I agree	Female	Master's degree	Graduate student working toward Ph.D. or other doctoral degree	Yes		Institution of higher learning	Biology,Ecology/Evolution,Oceanography	Information on race/ethnicity removed to maintain anonymity of participants	Yes	Lacked constructive criticism,Reflected personal opinions rather than evidence-based criticism	Doctoral student	1	4	3	1	1
2019-02-28 19:17:00	2019-02-28 19:20:00	IP Address	100	162	TRUE	2019-02-28 19:20:00	R_3NEvBuHEigQ9I92	anonymous	EN	I agree	Female	Bachelor's degree	Graduate student working toward Ph.D. or other doctoral degree	Yes		I am currently a student and/or does not apply	Biology,Ecology/Evolution	Information on race/ethnicity removed to maintain anonymity of participants	No
2019-02-28 19:06:00	2019-02-28 19:20:00	IP Address	100	859	TRUE	2019-02-28 19:20:00	R_31oApgCPyqpH5zR	anonymous	EN	I agree	Female	Doctoral degree	Assistant Professor	Yes		Institution of higher learning	Mathematics	Information on race/ethnicity removed to maintain anonymity of participants	Yes	Lacked constructive criticism,Mean-spirited or cruel	Doctoral student	1	2	5	4	3
2019-02-28 19:21:00	2019-02-28 19:23:00	IP Address	100	98	TRUE	2019-02-28 19:23:00	R_3FV8K7g1jDIbez7	anonymous	EN	I agree	Male	Doctoral degree	Post-doctoral researcher	Yes		Institution of higher learning	Biology	Information on race/ethnicity removed to maintain anonymity of participants	No
2019-02-28 19:22:00	2019-02-28 19:27:00	IP Address	100	278	TRUE	2019-02-28 19:27:00	R_YYKXQ3ufPkQqY5b	anonymous	EN	I agree	Female	Doctoral degree	Assistant Professor	No	Canada	Institution of higher learning	Psychology	Information on race/ethnicity removed to maintain anonymity of participants	No
2019-02-28 19:26:00	2019-02-28 19:29:00	IP Address	100	186	TRUE	2019-02-28 19:29:00	R_32VBBfoRPzNmOmc	anonymous	EN	I agree	Female	Master's degree	Graduate student working toward Ph.D. or other doctoral degree	Yes		Institution of higher learning	Ecology/Evolution,Oceanography	Information on race/ethnicity removed to maintain anonymity of participants	No
2019-02-28 19:19:00	2019-02-28 19:30:00	IP Address	100	642	TRUE	2019-02-28 19:30:00	R_3pr4xafrQHPTOY4	anonymous	EN	I agree	Female	Doctoral degree	Assistant Professor	Yes		Institution of higher learning	Biology,Ecology/Evolution	Information on race/ethnicity removed to maintain anonymity of participants	Yes	Lacked constructive criticism,Reflected personal opinions rather than evidence-based criticism	Doctoral student,Post-doctoral researcher/Independent scientist	2	6	4	4	4
2019-02-28 19:28:00	2019-02-28 19:31:00	IP Address	100	167	TRUE	2019-02-28 19:31:00	R_1rwdM4hlijOSTw7	anonymous	EN	I agree	Female	Doctoral degree	Post-doctoral researcher	Yes			Psychology	Information on race/ethnicity removed to maintain anonymity of participants	No
2019-02-28 19:09:00	2019-02-28 19:33:00	IP Address	100	1425	TRUE	2019-02-28 19:33:00	R_1nZJPhZqHOZjsEk	anonymous	EN	I agree	Female	Doctoral degree	Assistant Professor	Yes		Institution of higher learning	Ecology/Evolution	Information on race/ethnicity removed to maintain anonymity of participants	Yes	Lacked constructive criticism,Directed at author rather than work,Reflected personal opinions rather than evidence-based criticism,Mean-spirited or cruel	Master's student	1	5	4	3	1
2019-02-28 19:34:00	2019-02-28 19:35:00	IP Address	100	68	TRUE	2019-02-28 19:35:00	R_238KsPXaYYwZQBH	anonymous	EN	I agree	Male	Doctoral degree	Assistant Professor	Yes		Institution of higher learning	Biology	Information on race/ethnicity removed to maintain anonymity of participants	No
2019-02-28 19:34:00	2019-02-28 19:37:00	IP Address	100	165	TRUE	2019-02-28 19:37:00	R_3EuwWTLWTXSyPlx	anonymous	EN	I agree	Female	Master's degree	Graduate student working toward Ph.D. or other doctoral degree	Yes		I am currently a student and/or does not apply	Ecology/Evolution	Information on race/ethnicity removed to maintain anonymity of participants	No
2019-02-28 19:36:00	2019-02-28 19:42:00	IP Address	100	407	TRUE	2019-02-28 19:42:00	R_2ayR1eIZakY2sq9	anonymous	EN	I agree	Female	Doctoral degree	Associate Professor	Yes		Institution of higher learning	Ecology/Evolution	Information on race/ethnicity removed to maintain anonymity of participants	Yes	Lacked constructive criticism,Directed at author rather than work,Reflected personal opinions rather than evidence-based criticism,Mean-spirited or cruel	Doctoral student,Post-doctoral researcher/Independent scientist,Assistant professor,Associate professor	15	35	4	3	2
2019-02-28 19:18:00	2019-02-28 19:43:00	IP Address	100	1486	TRUE	2019-02-28 19:43:00	R_AukWh1H39mwyMYF	anonymous	EN	I agree	Female	Doctoral degree	Assistant Professor	Yes		Institution of higher learning	Biology,Biomedical	Information on race/ethnicity removed to maintain anonymity of participants	Yes	Lacked constructive criticism,Directed at author rather than work,Reflected personal opinions rather than evidence-based criticism,Mean-spirited or cruel	Post-doctoral researcher/Independent scientist,Assistant professor	4	22	2	2	2
2019-02-28 19:42:00	2019-02-28 19:45:00	IP Address	100	213	TRUE	2019-02-28 19:45:00	R_2q1vnoFtDfsDBh8	anonymous	EN	I agree	Female	Bachelor's degree	Graduate student working toward Ph.D. or other doctoral degree	Yes		I am currently a student and/or does not apply	Biology,Ecology/Evolution	Information on race/ethnicity removed to maintain anonymity of participants	No
2019-02-28 19:40:00	2019-02-28 19:46:00	IP Address	100	368	TRUE	2019-02-28 19:46:00	R_DAWVgBU5C7oyAWR	anonymous	EN	I agree	Male	Doctoral degree	Full Professor	No	Australia	Institution of higher learning	Ecology/Evolution	Information on race/ethnicity removed to maintain anonymity of participants	Yes	Lacked constructive criticism,Reflected personal opinions rather than evidence-based criticism,Mean-spirited or cruel	Doctoral student,Assistant professor,Associate professor	5	61	3	1	1
2019-02-28 19:41:00	2019-02-28 19:46:00	IP Address	100	349	TRUE	2019-02-28 19:46:00	R_O229DL9RkYhisil	anonymous	EN	I agree	Male	Doctoral degree	Associate Professor	No	Australia	Institution of higher learning	Ecology/Evolution	Information on race/ethnicity removed to maintain anonymity of participants	Yes	Lacked constructive criticism,Mean-spirited or cruel	Master's student	1	25	2	2	2
2019-02-28 19:42:00	2019-02-28 19:47:00	IP Address	100	301	TRUE	2019-02-28 19:47:00	R_3CIW8dCTX7P10ww	anonymous	EN	I agree	Female	Doctoral degree	Full Professor	Yes		Institution of higher learning	Biology,Oceanography	Information on race/ethnicity removed to maintain anonymity of participants	Yes	Lacked constructive criticism,Directed at author rather than work,Reflected personal opinions rather than evidence-based criticism	Associate professor,Full professor	2	100	1	1	1
2019-02-28 19:44:00	2019-02-28 19:48:00	IP Address	100	224	TRUE	2019-02-28 19:48:00	R_Wq6JTUHNzI55JjH	anonymous	EN	I agree	Female	Doctoral degree	Assistant Professor	Yes		Institution of higher learning	Biology,Ecology/Evolution,Physics,Mathematics,Computer Science,Other	Information on race/ethnicity removed to maintain anonymity of participants	Yes	Lacked constructive criticism,Directed at author rather than work,Reflected personal opinions rather than evidence-based criticism	Post-doctoral researcher/Independent scientist,Assistant professor	2	13	4	4	4
2019-02-28 19:46:00	2019-02-28 19:49:00	IP Address	100	170	TRUE	2019-02-28 19:49:00	R_2SGe6K8LaFissnB	anonymous	EN	I agree	Male	Doctoral degree	Post-doctoral researcher	No	Canada	Institution of higher learning	Geology/Earth Sciences,Engineering	Information on race/ethnicity removed to maintain anonymity of participants	No
2019-02-28 19:49:00	2019-02-28 19:51:00	IP Address	100	112	TRUE	2019-02-28 19:51:00	R_3Gm3pqxr1as2u4Q	anonymous	EN	I agree	Female	Bachelor's degree	Graduate student working toward Ph.D. or other doctoral degree	Yes		I am currently a student and/or does not apply	Ecology/Evolution	Information on race/ethnicity removed to maintain anonymity of participants	No
2019-02-28 19:48:00	2019-02-28 19:52:00	IP Address	100	207	TRUE	2019-02-28 19:52:00	R_9HMDyd262SQX8xr	anonymous	EN	I agree	Female	Doctoral degree	Assistant Professor	Yes		Institution of higher learning	Biology	Information on race/ethnicity removed to maintain anonymity of participants	No
2019-02-28 19:50:00	2019-02-28 19:56:00	IP Address	100	336	TRUE	2019-02-28 19:56:00	R_sCqirTkvxxkbuGR	anonymous	EN	I agree	Female	Doctoral degree	Assistant Professor	No	Canada	Institution of higher learning	Ecology/Evolution	Information on race/ethnicity removed to maintain anonymity of participants	No
2019-02-28 19:52:00	2019-02-28 19:57:00	IP Address	100	330	TRUE	2019-02-28 19:57:00	R_C3OfROpqdZCjMGd	anonymous	EN	I agree	Female	Doctoral degree	Assistant Professor	Yes		Institution of higher learning	Biology,Ecology/Evolution	Information on race/ethnicity removed to maintain anonymity of participants	Yes	Lacked constructive criticism,Directed at author rather than work,Reflected personal opinions rather than evidence-based criticism	Doctoral student	2	15	3	2	4
2019-02-28 19:56:00	2019-02-28 19:59:00	IP Address	100	154	TRUE	2019-02-28 19:59:00	R_33p5CytIgVRIvFm	anonymous	EN	I agree	Male	Doctoral degree	Associate Professor	Yes		Institution of higher learning	Biology	Information on race/ethnicity removed to maintain anonymity of participants	No
2019-02-28 19:57:00	2019-02-28 20:00:00	IP Address	100	175	TRUE	2019-02-28 20:00:00	R_brwYrSlJMGT4feN	anonymous	EN	I agree	Male	Bachelor's degree	Graduate student working toward Ph.D. or other doctoral degree	Yes		I am currently a student and/or does not apply	Biology,Chemistry,Biomedical	Information on race/ethnicity removed to maintain anonymity of participants	Yes	Lacked constructive criticism,Directed at author rather than work,Reflected personal opinions rather than evidence-based criticism,Mean-spirited or cruel	Undergraduate student,Doctoral student	2	0	5	3	1
2019-02-28 19:57:00	2019-02-28 20:00:00	IP Address	100	175	TRUE	2019-02-28 20:00:00	R_1hZ7K6zfofwk3hK	anonymous	EN	I agree	Female	Doctoral degree	Post-doctoral researcher	Yes		State or Federal research agency	Ecology/Evolution	Information on race/ethnicity removed to maintain anonymity of participants	Yes	Lacked constructive criticism	Doctoral student		15	1	3	3
2019-02-28 19:58:00	2019-02-28 20:01:00	IP Address	100	174	TRUE	2019-02-28 20:01:00	R_1oqbbyXsH6S2WPN	anonymous	EN	I agree	Female	Doctoral degree	Assistant Professor	No		Institution of higher learning	Psychology	Information on race/ethnicity removed to maintain anonymity of participants	No
2019-02-28 19:55:00	2019-02-28 20:02:00	IP Address	100	400	TRUE	2019-02-28 20:02:00	R_1JXDWA0ay44VFWf	anonymous	EN	I agree	Male	Doctoral degree	State or Federal employee at non-degree granting institution or agency	No	Australia	State or Federal research agency	Engineering	Information on race/ethnicity removed to maintain anonymity of participants	Yes	Reflected personal opinions rather than evidence-based criticism	Doctoral student	1	6	2	1	1
2019-02-28 19:56:00	2019-02-28 20:05:00	IP Address	100	494	TRUE	2019-02-28 20:05:00	R_3JsVRJ9nL7RKyIh	anonymous	EN	I agree	Female	Doctoral degree	Assistant Professor	Yes		Institution of higher learning	Biology,Ecology/Evolution	Information on race/ethnicity removed to maintain anonymity of participants	Yes	Directed at author rather than work,Reflected personal opinions rather than evidence-based criticism,Mean-spirited or cruel	Doctoral student,Post-doctoral researcher/Independent scientist	2	11	1	3	5
2019-02-28 20:02:00	2019-02-28 20:10:00	IP Address	100	465	TRUE	2019-02-28 20:10:00	R_30k0BBwDPLZonv2	anonymous	EN	I agree	Male	Doctoral degree	Post-doctoral researcher	Yes		Institution of higher learning	Biology,Chemistry,Geology/Earth Sciences,Oceanography	Information on race/ethnicity removed to maintain anonymity of participants	Yes	Lacked constructive criticism,Directed at author rather than work,Reflected personal opinions rather than evidence-based criticism,Mean-spirited or cruel	Doctoral student,Post-doctoral researcher/Independent scientist	4	13	3	2	2
2019-02-28 20:06:00	2019-02-28 20:11:00	IP Address	100	267	TRUE	2019-02-28 20:11:00	R_3CJVZLNtMdxfKj1	anonymous	EN	I agree	Female	Doctoral degree	None of the above	Yes		State or Federal research agency	Ecology/Evolution	Information on race/ethnicity removed to maintain anonymity of participants	Yes	Lacked constructive criticism,Directed at author rather than work,Reflected personal opinions rather than evidence-based criticism	Undergraduate student,Doctoral student,Post-doctoral researcher/Independent scientist	2	2	3	3	1
2019-02-28 19:42:00	2019-02-28 20:12:00	IP Address	100	1771	TRUE	2019-02-28 20:12:00	R_vId4NxZIbYH9aDv	anonymous	EN	I agree	Female	Doctoral degree	Assistant Professor	Yes		Institution of higher learning	Ecology/Evolution	Information on race/ethnicity removed to maintain anonymity of participants	Yes	Directed at author rather than work,Reflected personal opinions rather than evidence-based criticism,Mean-spirited or cruel	Doctoral student,Assistant professor	3	31	5	4	2
2019-02-28 20:09:00	2019-02-28 20:12:00	IP Address	100	207	TRUE	2019-02-28 20:12:00	R_1jVRRrnSOpKxc7t	anonymous	EN	I agree	Male	Bachelor's degree	Graduate student working toward Ph.D. or other doctoral degree	Yes		I am currently a student and/or does not apply	Biology,Ecology/Evolution	Information on race/ethnicity removed to maintain anonymity of participants	No
2019-02-28 20:05:00	2019-02-28 20:13:00	IP Address	100	435	TRUE	2019-02-28 20:13:00	R_1gTKyJpqOYA18gM	anonymous	EN	I agree	Female	Doctoral degree	Post-doctoral researcher	Yes		Institution of higher learning	Ecology/Evolution	Information on race/ethnicity removed to maintain anonymity of participants	Yes	Lacked constructive criticism,Directed at author rather than work	Undergraduate student,Doctoral student,Post-doctoral researcher/Independent scientist	5	10	1	1	1
2019-02-28 20:13:00	2019-02-28 20:15:00	IP Address	100	159	TRUE	2019-02-28 20:15:00	R_2Yy2GvSpVXydcLO	anonymous	EN	I agree	Male	Master's degree	Graduate student working toward Ph.D. or other doctoral degree	No		I prefer not to say	Biology,Ecology/Evolution	Information on race/ethnicity removed to maintain anonymity of participants	No
2019-02-28 20:11:00	2019-02-28 20:16:00	IP Address	100	299	TRUE	2019-02-28 20:16:00	R_3PtAVNNRsRT4Ftz	anonymous	EN	I agree	Female	Doctoral degree	Assistant Professor	Yes		Institution of higher learning	Ecology/Evolution	Information on race/ethnicity removed to maintain anonymity of participants	Yes	Lacked constructive criticism,Reflected personal opinions rather than evidence-based criticism	Master's student	2	15	3	2	1
2019-02-28 20:05:00	2019-02-28 20:18:00	IP Address	100	768	TRUE	2019-02-28 20:18:00	R_3D56APhzJNa8sXq	anonymous	EN	I agree	Female	Doctoral degree	Post-doctoral researcher	No	Australia	Institution of higher learning	Biology,Ecology/Evolution,Oceanography	Information on race/ethnicity removed to maintain anonymity of participants	Yes	Lacked constructive criticism,Reflected personal opinions rather than evidence-based criticism	Undergraduate student,Post-doctoral researcher/Independent scientist	2	8	4	3	2
2019-02-28 20:15:00	2019-02-28 20:19:00	IP Address	100	266	TRUE	2019-02-28 20:19:00	R_2bZDZUo9laie1gq	anonymous	EN	I agree	Female	Doctoral degree	Post-doctoral researcher	Yes		Institution of higher learning	Biology,Ecology/Evolution	Information on race/ethnicity removed to maintain anonymity of participants	Yes	Lacked constructive criticism,Reflected personal opinions rather than evidence-based criticism	Post-doctoral researcher/Independent scientist	2	6	2	2	1
2019-02-28 20:14:00	2019-02-28 20:21:00	IP Address	100	459	TRUE	2019-02-28 20:21:00	R_1Kx6uPFTEKhmWqJ	anonymous	EN	I agree	Male	Doctoral degree	Associate Professor	Yes		Institution of higher learning	Biology,Ecology/Evolution	Information on race/ethnicity removed to maintain anonymity of participants	Yes	Lacked constructive criticism,Reflected personal opinions rather than evidence-based criticism,Mean-spirited or cruel	Doctoral student,Assistant professor,Associate professor	5		2	3	1
2019-02-28 20:08:00	2019-02-28 20:22:00	IP Address	100	849	TRUE	2019-02-28 20:22:00	R_2uD2HFkysn1c88t	anonymous	EN	I agree	Male	Doctoral degree	Private Industry/Research Facility	No	United States of America	Industry/Privately-owned company	Biology,Ecology/Evolution	Information on race/ethnicity removed to maintain anonymity of participants	Yes	Lacked constructive criticism,Directed at author rather than work	Doctoral student	1	30	1	3	1
2019-02-28 20:18:00	2019-02-28 20:23:00	IP Address	100	259	TRUE	2019-02-28 20:23:00	R_3j0AUkECJ4gS8dP	anonymous	EN	I agree	Female	Master's degree	Graduate student working toward Ph.D. or other doctoral degree	Yes		I am currently a student and/or does not apply	Biology,Ecology/Evolution	Information on race/ethnicity removed to maintain anonymity of participants	No
2019-02-28 20:19:00	2019-02-28 20:24:00	IP Address	100	290	TRUE	2019-02-28 20:24:00	R_0ePCpkVi8GiSQGR	anonymous	EN	I agree	Female	Doctoral degree	Assistant Professor	Yes		Institution of higher learning	Ecology/Evolution	Information on race/ethnicity removed to maintain anonymity of participants	No
2019-02-28 20:18:00	2019-02-28 20:24:00	IP Address	100	397	TRUE	2019-02-28 20:24:00	R_2QzBZlKffgB391P	anonymous	EN	I agree	Female	Doctoral degree	Assistant Professor	Yes		Institution of higher learning	Biology	Information on race/ethnicity removed to maintain anonymity of participants	No
2019-02-28 19:59:00	2019-02-28 20:25:00	IP Address	100	1518	TRUE	2019-02-28 20:25:00	R_1eOShEiG2iNfzvv	anonymous	EN	I agree	Female	Doctoral degree	Non-tenure track full-time instructor	Yes		Institution of higher learning	Biology,Psychology	Information on race/ethnicity removed to maintain anonymity of participants	Yes	Lacked constructive criticism,Reflected personal opinions rather than evidence-based criticism	Doctoral student	2	6	4	3	3
2019-02-28 20:22:00	2019-02-28 20:25:00	IP Address	100	224	TRUE	2019-02-28 20:25:00	R_1K455Trc2heMJk4	anonymous	EN	I agree	Female	Master's degree	Graduate student working toward Ph.D. or other doctoral degree	Yes		I am currently a student and/or does not apply	Biology	Information on race/ethnicity removed to maintain anonymity of participants	No
2019-02-28 20:15:00	2019-02-28 20:26:00	IP Address	100	645	TRUE	2019-02-28 20:26:00	R_3qdKRmKdt5Fijbx	anonymous	EN	I agree	Female	Master's degree	Graduate student working toward Ph.D. or other doctoral degree	No	Australia		Biology	Information on race/ethnicity removed to maintain anonymity of participants	Yes	Directed at author rather than work	Doctoral student	1	2	2	2	2
2019-02-28 20:13:00	2019-02-28 20:28:00	IP Address	100	855	TRUE	2019-02-28 20:28:00	R_BzCyWcrnCLueqyJ	anonymous	EN	I agree	Male	Doctoral degree	Associate Professor	Yes		Institution of higher learning	Biology,Ecology/Evolution	Information on race/ethnicity removed to maintain anonymity of participants	Yes	Reflected personal opinions rather than evidence-based criticism	Post-doctoral researcher/Independent scientist	0	4	1	1	1
2019-02-28 20:20:00	2019-02-28 20:29:00	IP Address	100	562	TRUE	2019-02-28 20:29:00	R_Rwwt9KQL2ScNlU5	anonymous	EN	I agree	Female	Doctoral degree	Private Industry/Research Facility	No	Australia	State or Federal research agency	Biology	Information on race/ethnicity removed to maintain anonymity of participants	Yes	Directed at author rather than work,Reflected personal opinions rather than evidence-based criticism	Doctoral student,Post-doctoral researcher/Independent scientist	2	10	4	1	1
2019-02-28 20:29:00	2019-02-28 20:31:00	IP Address	100	123	TRUE	2019-02-28 20:31:00	R_1IB557muBIhDh54	anonymous	EN	I agree	Female	Doctoral degree	Assistant Professor	Yes		Institution of higher learning	Biology,Ecology/Evolution	Information on race/ethnicity removed to maintain anonymity of participants	Yes	Lacked constructive criticism,Reflected personal opinions rather than evidence-based criticism	Doctoral student,Post-doctoral researcher/Independent scientist		10	3	3	3
2019-02-28 20:32:00	2019-02-28 20:35:00	IP Address	100	149	TRUE	2019-02-28 20:35:00	R_T0D0xYJs7eLyAF3	anonymous	EN	I agree	Male	Master's degree	Graduate student working toward Ph.D. or other doctoral degree	No	Australia		Ecology/Evolution	Information on race/ethnicity removed to maintain anonymity of participants	No
2019-02-28 20:40:00	2019-02-28 20:43:00	IP Address	100	167	TRUE	2019-02-28 20:43:00	R_3fSDKMjfVIwFL13	anonymous	EN	I agree	Female	Bachelor's degree	Graduate student working toward Ph.D. or other doctoral degree	Yes		Institution of higher learning	Biology	Information on race/ethnicity removed to maintain anonymity of participants	Yes	Lacked constructive criticism,Reflected personal opinions rather than evidence-based criticism,Mean-spirited or cruel	Doctoral student	2	2	3	3	4
2019-02-28 20:38:00	2019-02-28 20:45:00	IP Address	100	436	TRUE	2019-02-28 20:45:00	R_27Ilhz5JLq3S2dK	anonymous	EN	I agree	Female	Doctoral degree	Assistant Professor	Yes		Institution of higher learning	Biology,Ecology/Evolution	Information on race/ethnicity removed to maintain anonymity of participants	Yes	Lacked constructive criticism,Directed at author rather than work,Reflected personal opinions rather than evidence-based criticism	Doctoral student	2	30	4	4	3
2019-02-28 20:41:00	2019-02-28 20:46:00	IP Address	100	317	TRUE	2019-02-28 20:46:00	R_2DNVgqxijksGXzF	anonymous	EN	I agree	Female	Doctoral degree	Assistant Professor	Yes		Institution of higher learning	Biology	Information on race/ethnicity removed to maintain anonymity of participants	Yes	Lacked constructive criticism,Directed at author rather than work,Reflected personal opinions rather than evidence-based criticism,Mean-spirited or cruel	Doctoral student,Post-doctoral researcher/Independent scientist,Assistant professor	10	20	5	5	1
2019-02-28 20:36:00	2019-02-28 20:46:00	IP Address	100	586	TRUE	2019-02-28 20:46:00	R_1pFGPLpewIDi7Qi	anonymous	EN	I agree	Female	Doctoral degree	Non-tenure track part-time instructor or Adjunct	Yes		Institution of higher learning	Biology,Ecology/Evolution,Oceanography	Information on race/ethnicity removed to maintain anonymity of participants	No
2019-02-28 20:37:00	2019-02-28 20:59:00	IP Address	100	1323	TRUE	2019-02-28 20:59:00	R_3JdTsvBzyIAc8Mn	anonymous	EN	I agree	Female	Doctoral degree	Assistant Professor	Yes		Institution of higher learning	Engineering	Information on race/ethnicity removed to maintain anonymity of participants	Yes	Lacked constructive criticism,Reflected personal opinions rather than evidence-based criticism	Doctoral student,Assistant professor	3	11	3	2	2
2019-02-28 20:59:00	2019-02-28 21:02:00	IP Address	100	152	TRUE	2019-02-28 21:02:00	R_2uWjQyj2k3abIk1	anonymous	EN	I agree	Male	Doctoral degree	Post-doctoral researcher	Yes		Institution of higher learning	Ecology/Evolution	Information on race/ethnicity removed to maintain anonymity of participants	No
2019-02-28 20:38:00	2019-02-28 21:10:00	IP Address	100	1871	TRUE	2019-02-28 21:10:00	R_2OJtutjJj3BI3iV	anonymous	EN	I agree	Female	Doctoral degree	Associate Professor	Yes		State or Federal research agency	Biology	Information on race/ethnicity removed to maintain anonymity of participants	Yes	Directed at author rather than work,Mean-spirited or cruel	Assistant professor	1	11	5	4	3
2019-02-28 21:11:00	2019-02-28 21:16:00	IP Address	100	287	TRUE	2019-02-28 21:16:00	R_2zcn1BaiWaXmbks	anonymous	EN	I agree	Female	Doctoral degree	Post-doctoral researcher	No	Saudi Arabia	Institution of higher learning	Biology	Information on race/ethnicity removed to maintain anonymity of participants	I prefer not to say
2019-02-28 19:47:00	2019-02-28 21:17:00	IP Address	100	5373	TRUE	2019-02-28 21:17:00	R_Qid6E2brcYUu2Ep	anonymous	EN	I agree	Female	Master's degree	Graduate student working toward Ph.D. or other doctoral degree	Yes		I am currently a student and/or does not apply	Biology,Ecology/Evolution	Information on race/ethnicity removed to maintain anonymity of participants	No
2019-02-28 21:21:00	2019-02-28 21:23:00	IP Address	100	172	TRUE	2019-02-28 21:23:00	R_1DpPFgYAXQ4VhnZ	anonymous	EN	I agree	Female	Doctoral degree	Assistant Professor	Yes		Institution of higher learning	Biology,Ecology/Evolution	Information on race/ethnicity removed to maintain anonymity of participants	No
2019-02-28 21:21:00	2019-02-28 21:27:00	IP Address	100	368	TRUE	2019-02-28 21:27:00	R_3r0cGlDLF4DKD0F	anonymous	EN	I agree	Male	Doctoral degree	State or Federal employee at non-degree granting institution or agency	Yes		State or Federal research agency	Biology	Information on race/ethnicity removed to maintain anonymity of participants	Yes	Lacked constructive criticism,Directed at author rather than work,Reflected personal opinions rather than evidence-based criticism	Doctoral student,Post-doctoral researcher/Independent scientist,Non-tenure track academic scientist	3	7	4	4	3
2019-02-28 21:23:00	2019-02-28 21:32:00	IP Address	100	535	TRUE	2019-02-28 21:32:00	R_1GZbrbVwwusze12	anonymous	EN	I agree	Female	Doctoral degree	Post-doctoral researcher	Yes		Institution of higher learning	Other	Information on race/ethnicity removed to maintain anonymity of participants	Yes	Lacked constructive criticism,Reflected personal opinions rather than evidence-based criticism	Doctoral student,Post-doctoral researcher/Independent scientist	2	4	2	2	2
2019-02-28 21:29:00	2019-02-28 21:33:00	IP Address	100	243	TRUE	2019-02-28 21:33:00	R_2EveSId2JY04rIf	anonymous	EN	I agree	Female	Doctoral degree	Post-doctoral researcher	Yes		Institution of higher learning	Biology	Information on race/ethnicity removed to maintain anonymity of participants	Yes	Directed at author rather than work,Reflected personal opinions rather than evidence-based criticism	Doctoral student	1	7	3	2	1
2019-02-28 21:34:00	2019-02-28 21:38:00	IP Address	100	213	TRUE	2019-02-28 21:38:00	R_1mOEyybNkdzQblp	anonymous	EN	I agree	Female	Doctoral degree	Post-doctoral researcher	Yes		Institution of higher learning	Biology,Ecology/Evolution	Information on race/ethnicity removed to maintain anonymity of participants	Yes	Lacked constructive criticism,Directed at author rather than work,Reflected personal opinions rather than evidence-based criticism	Undergraduate student,Doctoral student	2	4	3	4	4
2019-02-28 21:04:00	2019-02-28 21:39:00	IP Address	100	2081	TRUE	2019-02-28 21:39:00	R_3245c9ev4AbqKLj	anonymous	EN	I agree	Female	Doctoral degree	Associate Professor	Yes		Institution of higher learning	Ecology/Evolution	Information on race/ethnicity removed to maintain anonymity of participants	Yes	Lacked constructive criticism,Directed at author rather than work	Assistant professor,Associate professor	2	9	4	4	2
2019-02-28 22:16:00	2019-02-28 22:19:00	IP Address	100	183	TRUE	2019-02-28 22:19:00	R_2UgRLg58Jw7XxyH	anonymous	EN	I agree	Male	Doctoral degree	Non-tenure track part-time instructor or Adjunct	No		Institution of higher learning	Biology,Ecology/Evolution	Information on race/ethnicity removed to maintain anonymity of participants	No
2019-02-28 22:28:00	2019-02-28 22:35:00	IP Address	100	447	TRUE	2019-02-28 22:35:00	R_sAOl94NfN8fKZK9	anonymous	EN	I agree	Female	Doctoral degree	State or Federal employee at non-degree granting institution or agency	Yes		State or Federal research agency	Other	Information on race/ethnicity removed to maintain anonymity of participants	No
2019-02-28 22:44:00	2019-02-28 22:49:00	IP Address	100	283	TRUE	2019-02-28 22:49:00	R_23WxWFF6hu1t6qP	anonymous	EN	I agree	Male	Doctoral degree	Post-doctoral researcher	No	France	Other	Biology,Biomedical	Information on race/ethnicity removed to maintain anonymity of participants	Yes	Reflected personal opinions rather than evidence-based criticism,Mean-spirited or cruel	Post-doctoral researcher/Independent scientist	1	9	1	3	1
2019-02-28 22:54:00	2019-02-28 22:56:00	IP Address	100	123	TRUE	2019-02-28 22:56:00	R_stm3oVzmnUC0uw9	anonymous	EN	I agree	Female	Doctoral degree	Post-doctoral researcher	Yes		Institution of higher learning	Ecology/Evolution	Information on race/ethnicity removed to maintain anonymity of participants	No
2019-02-28 15:22:00	2019-02-28 23:01:00	IP Address	100	27583	TRUE	2019-02-28 23:01:00	R_1K8as16B9zXQxGv	anonymous	EN	I agree	Female	Doctoral degree	Post-doctoral researcher	No	Switzerland	State or Federal research agency	Biology,Ecology/Evolution	Information on race/ethnicity removed to maintain anonymity of participants	No
2019-02-28 23:01:00	2019-02-28 23:13:00	IP Address	100	683	TRUE	2019-02-28 23:13:00	R_1eE738E1vbnLR0M	anonymous	EN	I agree	Female	Doctoral degree	Assistant Professor	Yes		Institution of higher learning	Ecology/Evolution	Information on race/ethnicity removed to maintain anonymity of participants	No
2019-02-28 23:06:00	2019-02-28 23:15:00	IP Address	100	513	TRUE	2019-02-28 23:15:00	R_RerUrj6rC7aXCN3	anonymous	EN	I agree	Female	Doctoral degree	Assistant Professor	Yes		Institution of higher learning	Ecology/Evolution	Information on race/ethnicity removed to maintain anonymity of participants	No
2019-02-28 23:12:00	2019-02-28 23:17:00	IP Address	100	304	TRUE	2019-02-28 23:17:00	R_1l5Dl0IpOLsyzRK	anonymous	EN	I agree	Male	Master's degree	Private Industry/Research Facility	Yes		Industry/Privately-owned company	Biology	Information on race/ethnicity removed to maintain anonymity of participants	No
2019-02-28 23:18:00	2019-02-28 23:26:00	IP Address	100	490	TRUE	2019-02-28 23:26:00	R_1hGYMFzljotfCy5	anonymous	EN	I agree	Female	Doctoral degree	Full Professor	Yes		Institution of higher learning	Ecology/Evolution,Oceanography	Information on race/ethnicity removed to maintain anonymity of participants	Yes	Lacked constructive criticism,Directed at author rather than work,Reflected personal opinions rather than evidence-based criticism,Mean-spirited or cruel	Post-doctoral researcher/Independent scientist,Assistant professor,Associate professor,Full professor	10	45	2	4	3
2019-02-28 23:28:00	2019-02-28 23:45:00	IP Address	100	1037	TRUE	2019-02-28 23:45:00	R_esxBicBzRFSmR57	anonymous	EN	I agree	Male	Doctoral degree	Post-doctoral researcher	Yes		Institution of higher learning	Ecology/Evolution	Information on race/ethnicity removed to maintain anonymity of participants	Yes	Lacked constructive criticism,Directed at author rather than work	Post-doctoral researcher/Independent scientist	1	2	3	1	1
2019-02-28 23:42:00	2019-02-28 23:56:00	IP Address	100	843	TRUE	2019-02-28 23:56:00	R_1ItsoR29q2aGUNT	anonymous	EN	I agree	Female	Doctoral degree	Full Professor	Yes		Institution of higher learning	Biology,Ecology/Evolution,Geology/Earth Sciences,Oceanography	Information on race/ethnicity removed to maintain anonymity of participants	Yes	Lacked constructive criticism,Reflected personal opinions rather than evidence-based criticism	Doctoral student,Assistant professor	2	12	1	2	1
2019-03-01 00:13:00	2019-03-01 00:15:00	IP Address	100	111	TRUE	2019-03-01 00:15:00	R_2XaDL1KGFSVR8TP	anonymous	EN	I agree	Female	Bachelor's degree	Graduate student working toward Ph.D. or other doctoral degree	Yes		I am currently a student and/or does not apply	Oceanography	Information on race/ethnicity removed to maintain anonymity of participants	No
2019-03-01 00:19:00	2019-03-01 00:24:00	IP Address	100	268	TRUE	2019-03-01 00:24:00	R_1qWkMenMpaLXHPF	anonymous	EN	I agree	Female	Doctoral degree	Full Professor	No		Institution of higher learning	Biology,Ecology/Evolution	Information on race/ethnicity removed to maintain anonymity of participants	Yes	Lacked constructive criticism,Reflected personal opinions rather than evidence-based criticism	Doctoral student	3		5	2	1
2019-03-01 00:32:00	2019-03-01 00:34:00	IP Address	100	124	TRUE	2019-03-01 00:34:00	R_28NYN0g02NtmJ5f	anonymous	EN	I agree	Male	Doctoral degree	Assistant Professor	Yes		Institution of higher learning	Biology,Computer Science	Information on race/ethnicity removed to maintain anonymity of participants	No
2019-03-01 00:28:00	2019-03-01 00:34:00	IP Address	100	383	TRUE	2019-03-01 00:34:00	R_12u2dFNd5Wb45Wn	anonymous	EN	I agree	Male	Doctoral degree	Full Professor	No		Institution of higher learning	Ecology/Evolution	Information on race/ethnicity removed to maintain anonymity of participants	Yes	Lacked constructive criticism,Directed at author rather than work,Reflected personal opinions rather than evidence-based criticism,Mean-spirited or cruel	Doctoral student,Post-doctoral researcher/Independent scientist,Assistant professor	20	70	1	1	3
2019-03-01 00:36:00	2019-03-01 00:52:00	IP Address	100	960	TRUE	2019-03-01 00:52:00	R_21Gmx5kePyisAr2	anonymous	EN	I agree	Male	Doctoral degree	Full Professor	Yes		Institution of higher learning	Biology,Ecology/Evolution	Information on race/ethnicity removed to maintain anonymity of participants	Yes	Directed at author rather than work,Reflected personal opinions rather than evidence-based criticism	Associate professor,Full professor	2	40	1	1	2
2019-03-01 00:48:00	2019-03-01 00:55:00	IP Address	100	404	TRUE	2019-03-01 00:55:00	R_8vjXtFeqWbSJgNH	anonymous	EN	I agree	Female	Doctoral degree	Post-doctoral researcher	No	Spain	State or Federal research agency	Biology,Ecology/Evolution,Oceanography	Information on race/ethnicity removed to maintain anonymity of participants	Yes	Lacked constructive criticism,Directed at author rather than work,Reflected personal opinions rather than evidence-based criticism	Doctoral student	1	3	3	3	2
2019-03-01 02:28:00	2019-03-01 02:32:00	IP Address	100	262	TRUE	2019-03-01 02:33:00	R_3Eh7WopeTnQM71b	anonymous	EN	I agree	Female	Doctoral degree	Post-doctoral researcher	No	France	Institution of higher learning	Biology,Ecology/Evolution	Information on race/ethnicity removed to maintain anonymity of participants	No
2019-03-01 02:29:00	2019-03-01 02:33:00	IP Address	100	228	TRUE	2019-03-01 02:33:00	R_w7CGGj76YgoMlJD	anonymous	EN	I agree	Female	Doctoral degree	Post-doctoral researcher	No	Germany	Institution of higher learning	Biology,Ecology/Evolution	Information on race/ethnicity removed to maintain anonymity of participants	No
2019-03-01 03:30:00	2019-03-01 03:33:00	IP Address	100	154	TRUE	2019-03-01 03:33:00	R_aWyVvzKzLluHfZT	anonymous	EN	I agree	Male	Doctoral degree	Post-doctoral researcher	No	Switzerland	Institution of higher learning	Biology,Chemistry	Information on race/ethnicity removed to maintain anonymity of participants	No
2019-03-01 03:54:00	2019-03-01 04:01:00	IP Address	100	439	TRUE	2019-03-01 04:01:00	R_6fIa4IcRf0qhzHj	anonymous	EN	I agree	Male	Doctoral degree	Assistant Professor	No	Viet Nam	Institution of higher learning	Geology/Earth Sciences	Information on race/ethnicity removed to maintain anonymity of participants	Yes	Lacked constructive criticism,Directed at author rather than work,Reflected personal opinions rather than evidence-based criticism	Master's student,Doctoral student,Assistant professor	6	9	1	3	3
2019-03-01 04:06:00	2019-03-01 04:09:00	IP Address	100	195	TRUE	2019-03-01 04:09:00	R_W2PB9RgaboojnCF	anonymous	EN	I agree	Female	Bachelor's degree	Graduate student working toward Master's degree	Yes		I am currently a student and/or does not apply	Biology,Oceanography	Information on race/ethnicity removed to maintain anonymity of participants	No
2019-03-01 04:06:00	2019-03-01 04:12:00	IP Address	100	325	TRUE	2019-03-01 04:12:00	R_z6bjP0eff0WBdqF	anonymous	EN	I agree	Male	Doctoral degree	Non-tenure track part-time instructor or Adjunct	Yes		Institution of higher learning	Ecology/Evolution	Information on race/ethnicity removed to maintain anonymity of participants	Yes	Lacked constructive criticism,Directed at author rather than work,Reflected personal opinions rather than evidence-based criticism,Mean-spirited or cruel	Doctoral student,Industry professional,Assistant professor	4	8	1	2	1
2019-03-01 04:13:00	2019-03-01 04:17:00	IP Address	100	209	TRUE	2019-03-01 04:17:00	R_2cBj5Zt5K7n1oYG	anonymous	EN	I agree	Female	Doctoral degree	Full Professor	Yes		Institution of higher learning	Biology,Ecology/Evolution	Information on race/ethnicity removed to maintain anonymity of participants	Yes	Lacked constructive criticism,Mean-spirited or cruel	Post-doctoral researcher/Independent scientist,Associate professor,Full professor			5	5	5
2019-03-01 04:17:00	2019-03-01 04:23:00	IP Address	100	321	TRUE	2019-03-01 04:23:00	R_2OYAQcWqqmNIq0R	anonymous	EN	I agree	Male	Doctoral degree	Post-doctoral researcher	No	Germany	Institution of higher learning	Biology,Ecology/Evolution	Information on race/ethnicity removed to maintain anonymity of participants	Yes	Lacked constructive criticism,Reflected personal opinions rather than evidence-based criticism	Doctoral student	2	5	1	3	3
2019-03-01 04:20:00	2019-03-01 04:24:00	IP Address	100	257	TRUE	2019-03-01 04:24:00	R_3h9myil1y3nGiKr	anonymous	EN	I agree	Female	Doctoral degree	Post-doctoral researcher	No	France	State or Federal research agency	Ecology/Evolution	Information on race/ethnicity removed to maintain anonymity of participants	No
2019-03-01 04:28:00	2019-03-01 04:34:00	IP Address	100	308	TRUE	2019-03-01 04:34:00	R_3KDsmjP8e1M275x	anonymous	EN	I agree	Male	Doctoral degree	None of the above	Yes		Institution of higher learning	Ecology/Evolution	Information on race/ethnicity removed to maintain anonymity of participants	No
2019-03-01 04:13:00	2019-03-01 04:39:00	IP Address	100	1515	TRUE	2019-03-01 04:39:00	R_3MA0hi5Nmsl6xlu	anonymous	EN	I agree	Female	Doctoral degree	Assistant Professor	Yes		Institution of higher learning	Ecology/Evolution	Information on race/ethnicity removed to maintain anonymity of participants	Yes	Lacked constructive criticism,Directed at author rather than work,Reflected personal opinions rather than evidence-based criticism,Mean-spirited or cruel	Post-doctoral researcher/Independent scientist,Assistant professor	2	15	5	5	5
2019-03-01 04:33:00	2019-03-01 04:39:00	IP Address	100	384	TRUE	2019-03-01 04:39:00	R_3JzoDXCxxlmzBSe	anonymous	EN	I agree	Female	Doctoral degree	None of the above	Yes		Other	Biology,Ecology/Evolution	Information on race/ethnicity removed to maintain anonymity of participants	Yes	Lacked constructive criticism,Directed at author rather than work,Mean-spirited or cruel	Master's student	2	2	5	5	2
2019-03-01 05:08:00	2019-03-01 05:15:00	IP Address	100	452	TRUE	2019-03-01 05:15:00	R_Z4WJ0lPFjQCAf0B	anonymous	EN	I agree	Female	Doctoral degree	Associate Professor	Yes		Institution of higher learning	Ecology/Evolution	Information on race/ethnicity removed to maintain anonymity of participants	No
2019-03-01 05:14:00	2019-03-01 05:22:00	IP Address	100	444	TRUE	2019-03-01 05:22:00	R_10CyY94mwNthQfp	anonymous	EN	I agree	Female	Doctoral degree	Associate Professor	Yes		Institution of higher learning	Biology	Information on race/ethnicity removed to maintain anonymity of participants	Yes	Lacked constructive criticism,Directed at author rather than work,Reflected personal opinions rather than evidence-based criticism,Mean-spirited or cruel	Assistant professor	1	16	1	2	1
2019-03-01 05:20:00	2019-03-01 05:26:00	IP Address	100	334	TRUE	2019-03-01 05:26:00	R_3FQyx5kzgMusFld	anonymous	EN	I agree	Male	Doctoral degree	Assistant Professor	Yes		Other	Ecology/Evolution,Oceanography	Information on race/ethnicity removed to maintain anonymity of participants	Yes	Lacked constructive criticism,Reflected personal opinions rather than evidence-based criticism,Mean-spirited or cruel	Post-doctoral researcher/Independent scientist	2	7	1	1	3
2019-03-01 05:31:00	2019-03-01 05:35:00	IP Address	100	221	TRUE	2019-03-01 05:35:00	R_2QhPkt9qFJjyJ8S	anonymous	EN	I agree	Non-binary	Master's degree	Graduate student working toward Ph.D. or other doctoral degree	Yes		I am currently a student and/or does not apply	Biology,Other	Information on race/ethnicity removed to maintain anonymity of participants	Yes	Lacked constructive criticism,Directed at author rather than work,Mean-spirited or cruel	Undergraduate student,Master's student	3	6	4	4	1
2019-03-01 05:45:00	2019-03-01 05:49:00	IP Address	100	218	TRUE	2019-03-01 05:49:00	R_12rIf2sSHa0J8C5	anonymous	EN	I agree	Female	Doctoral degree	State or Federal employee at non-degree granting institution or agency	Yes		State or Federal research agency	Biology,Ecology/Evolution	Information on race/ethnicity removed to maintain anonymity of participants	No
2019-03-01 05:50:00	2019-03-01 05:54:00	IP Address	100	223	TRUE	2019-03-01 05:54:00	R_3KYK9OIcLrQGjEB	anonymous	EN	I agree	Female	Doctoral degree	Post-doctoral researcher	Yes		Institution of higher learning	Ecology/Evolution	Information on race/ethnicity removed to maintain anonymity of participants	Yes	Directed at author rather than work,Reflected personal opinions rather than evidence-based criticism,Mean-spirited or cruel	Doctoral student,Post-doctoral researcher/Independent scientist	3	12	4	3	1
2019-03-01 05:38:00	2019-03-01 06:01:00	IP Address	100	1402	TRUE	2019-03-01 06:01:00	R_1jUGdOTvmyNDtcy	anonymous	EN	I agree	Male	Master's degree	Graduate student working toward Ph.D. or other doctoral degree	Yes		I am currently a student and/or does not apply	Ecology/Evolution	Information on race/ethnicity removed to maintain anonymity of participants	Yes	Lacked constructive criticism	Doctoral student	1	5	3	3	2
2019-03-01 06:02:00	2019-03-01 06:06:00	IP Address	100	216	TRUE	2019-03-01 06:06:00	R_1d6RHkGFmnjBz3A	anonymous	EN	I agree	Female	Doctoral degree	Associate Professor	No	Canada	Institution of higher learning	Biology	Information on race/ethnicity removed to maintain anonymity of participants	Yes	Lacked constructive criticism,Directed at author rather than work,Reflected personal opinions rather than evidence-based criticism,Mean-spirited or cruel	Post-doctoral researcher/Independent scientist	3	10	3	4	3
2019-03-01 06:03:00	2019-03-01 06:09:00	IP Address	100	376	TRUE	2019-03-01 06:09:00	R_2AL7uxQrnDyYh0F	anonymous	EN	I agree	Female	Doctoral degree	Assistant Professor	Yes		Institution of higher learning	Biology,Ecology/Evolution	Information on race/ethnicity removed to maintain anonymity of participants	Yes	Lacked constructive criticism,Reflected personal opinions rather than evidence-based criticism	Master's student,Doctoral student	3	21	3	2	2
2019-03-01 05:23:00	2019-03-01 06:13:00	IP Address	100	3036	TRUE	2019-03-01 06:13:00	R_BRMqnAyqz3wb2KJ	anonymous	EN	I agree	Male	Master's degree	Graduate student working toward Ph.D. or other doctoral degree	No	China	I am currently a student and/or does not apply	Biology,Ecology/Evolution	Information on race/ethnicity removed to maintain anonymity of participants	Yes	Lacked constructive criticism,Directed at author rather than work	Doctoral student	2	4	3	2	1
2019-03-01 06:09:00	2019-03-01 06:14:00	IP Address	100	327	TRUE	2019-03-01 06:14:00	R_3D6pOiUoWK0uwbj	anonymous	EN	I agree	Female	Bachelor's degree	Graduate student working toward Ph.D. or other doctoral degree	Yes		I am currently a student and/or does not apply	Biology	Information on race/ethnicity removed to maintain anonymity of participants	Yes	Lacked constructive criticism,Directed at author rather than work,Reflected personal opinions rather than evidence-based criticism	Doctoral student	3	2	4	3	2
2019-03-01 06:10:00	2019-03-01 06:16:00	IP Address	100	363	TRUE	2019-03-01 06:16:00	R_3M50q9GB9DnNQBk	anonymous	EN	I agree	Male	Doctoral degree	Assistant Professor	No	Turkey	Institution of higher learning	Biology,Psychology	Information on race/ethnicity removed to maintain anonymity of participants	Yes	Lacked constructive criticism,Reflected personal opinions rather than evidence-based criticism,Mean-spirited or cruel	Master's student,Doctoral student,Post-doctoral researcher/Independent scientist,Assistant professor		20	4	4	3
2019-03-01 06:20:00	2019-03-01 06:22:00	IP Address	100	139	TRUE	2019-03-01 06:22:00	R_1etlhaVl0XIhq1w	anonymous	EN	I agree	Male	Bachelor's degree	Graduate student working toward Ph.D. or other doctoral degree	Yes			Biology	Information on race/ethnicity removed to maintain anonymity of participants	No
2019-03-01 06:14:00	2019-03-01 06:24:00	IP Address	100	652	TRUE	2019-03-01 06:24:00	R_1DToVPJtfAwBqj0	anonymous	EN	I agree	Female	Doctoral degree	Private Industry/Research Facility	Yes		Industry/Privately-owned company	Biology,Ecology/Evolution,Other	Information on race/ethnicity removed to maintain anonymity of participants	No
2019-03-01 06:28:00	2019-03-01 06:33:00	IP Address	100	291	TRUE	2019-03-01 06:33:00	R_2w7gb3qh5tDU0OG	anonymous	EN	I agree	Female	Doctoral degree	Associate Professor	No	France	Institution of higher learning	Biology	Information on race/ethnicity removed to maintain anonymity of participants	Yes	Lacked constructive criticism,Directed at author rather than work,Reflected personal opinions rather than evidence-based criticism,Mean-spirited or cruel	Doctoral student,Post-doctoral researcher/Independent scientist,Associate professor	8	11	4	2	2
2019-03-01 06:24:00	2019-03-01 06:37:00	IP Address	100	827	TRUE	2019-03-01 06:37:00	R_Zt1l0DG5pfLd9Zf	anonymous	EN	I agree	Female	Doctoral degree	State or Federal employee at non-degree granting institution or agency	Yes		State or Federal research agency	Ecology/Evolution	Information on race/ethnicity removed to maintain anonymity of participants	Yes	Lacked constructive criticism,Reflected personal opinions rather than evidence-based criticism	Master's student,Doctoral student	2	11	4	2	1
2019-03-01 06:10:00	2019-03-01 06:39:00	IP Address	100	1748	TRUE	2019-03-01 06:39:00	R_1l5kcxnjgCB4eY3	anonymous	EN	I agree	Female	Doctoral degree	Full Professor	No	Brazil	Institution of higher learning	Biology,Ecology/Evolution	Information on race/ethnicity removed to maintain anonymity of participants	No
2019-03-01 06:33:00	2019-03-01 06:45:00	IP Address	100	735	TRUE	2019-03-01 06:45:00	R_3EQjLBRmvr3IsMw	anonymous	EN	I agree	Female	Master's degree	Graduate student working toward Ph.D. or other doctoral degree	Yes		I am currently a student and/or does not apply	Ecology/Evolution	Information on race/ethnicity removed to maintain anonymity of participants	Yes	Lacked constructive criticism	Doctoral student	1	1	1	2	2
2019-03-01 06:43:00	2019-03-01 06:46:00	IP Address	100	214	TRUE	2019-03-01 06:46:00	R_1i2wHkX1Arg515S	anonymous	EN	I agree	Male	Doctoral degree	State or Federal employee at non-degree granting institution or agency	Yes		State or Federal research agency	Biology,Ecology/Evolution	Information on race/ethnicity removed to maintain anonymity of participants	Yes	Lacked constructive criticism,Reflected personal opinions rather than evidence-based criticism,Mean-spirited or cruel	Master's student,Doctoral student,Post-doctoral researcher/Independent scientist	3	15	5	4	3
2019-03-01 06:38:00	2019-03-01 06:51:00	IP Address	100	792	TRUE	2019-03-01 06:51:00	R_VKb4hAUj1g29xpT	anonymous	EN	I agree	Female	Master's degree	State or Federal employee at non-degree granting institution or agency	Yes		Institution of higher learning	Ecology/Evolution	Information on race/ethnicity removed to maintain anonymity of participants	Yes	Lacked constructive criticism,Reflected personal opinions rather than evidence-based criticism,Mean-spirited or cruel	Non-tenure track academic scientist	1	1	2	3	2
2019-03-01 05:17:00	2019-03-01 07:03:00	IP Address	100	6400	TRUE	2019-03-01 07:04:00	R_3iCOUn2pVCAjNyr	anonymous	EN	I agree	Female	Doctoral degree	Post-doctoral researcher	No	Ireland	Institution of higher learning	Biology,Ecology/Evolution	Information on race/ethnicity removed to maintain anonymity of participants	Yes	Mean-spirited or cruel	Doctoral student	1	0	4	3	2
2019-03-01 06:47:00	2019-03-01 07:06:00	IP Address	100	1160	TRUE	2019-03-01 07:06:00	R_b7nDbssZARPwuR3	anonymous	EN	I agree	Male	Doctoral degree	Assistant Professor	Yes		Institution of higher learning	Ecology/Evolution	Information on race/ethnicity removed to maintain anonymity of participants	Yes	Directed at author rather than work,Reflected personal opinions rather than evidence-based criticism	Master's student,Doctoral student,Assistant professor	3	12	1	4	3
2019-03-01 07:15:00	2019-03-01 07:20:00	IP Address	100	321	TRUE	2019-03-01 07:20:00	R_3PSHDtZ9CqsRUru	anonymous	EN	I agree	Male	Doctoral degree	Post-doctoral researcher	Yes		Institution of higher learning	Ecology/Evolution	Information on race/ethnicity removed to maintain anonymity of participants	No
2019-03-01 06:57:00	2019-03-01 07:25:00	IP Address	100	1697	TRUE	2019-03-01 07:25:00	R_2V1lsVjhjN9FLRb	anonymous	EN	I agree	Male	Doctoral degree	Full Professor	Yes		Institution of higher learning	Biology,Ecology/Evolution	Information on race/ethnicity removed to maintain anonymity of participants	Yes	Mean-spirited or cruel	Doctoral student	1	24	2	1	1
2019-03-01 07:24:00	2019-03-01 07:27:00	IP Address	100	200	TRUE	2019-03-01 07:27:00	R_swfV4cbu3a3d1xn	anonymous	EN	I agree	Male	Doctoral degree	Full Professor	Yes		Institution of higher learning	Ecology/Evolution,Other	Information on race/ethnicity removed to maintain anonymity of participants	No
2019-03-01 07:00:00	2019-03-01 07:30:00	IP Address	100	1810	TRUE	2019-03-01 07:30:00	R_3rSb9u36c61MiOb	anonymous	EN	I agree	Female	Doctoral degree	Associate Professor	Yes		Other	Biology,Ecology/Evolution	Information on race/ethnicity removed to maintain anonymity of participants	Yes	Lacked constructive criticism,Directed at author rather than work,Mean-spirited or cruel	Doctoral student,Assistant professor	3	45	4	3	3
2019-03-01 07:33:00	2019-03-01 07:37:00	IP Address	100	211	TRUE	2019-03-01 07:37:00	R_UVCiKTqScbpHARz	anonymous	EN	I agree	Female	Doctoral degree	Associate Professor	Yes		Institution of higher learning	Biology,Ecology/Evolution	Information on race/ethnicity removed to maintain anonymity of participants	I prefer not to say
2019-03-01 07:33:00	2019-03-01 07:40:00	IP Address	100	447	TRUE	2019-03-01 07:40:00	R_xiuYCTImVBtJQiJ	anonymous	EN	I agree	Male	Doctoral degree	Full Professor	Yes		Institution of higher learning	Ecology/Evolution	Information on race/ethnicity removed to maintain anonymity of participants	Yes	Reflected personal opinions rather than evidence-based criticism	Master's student	2	16	3	2	2
2019-03-01 07:37:00	2019-03-01 07:41:00	IP Address	100	254	TRUE	2019-03-01 07:41:00	R_1EbQRU4w2uCZzWk	anonymous	EN	I agree	Male	Doctoral degree	Non-tenure track full-time instructor	Yes		Institution of higher learning	Biology,Ecology/Evolution,Oceanography	Information on race/ethnicity removed to maintain anonymity of participants	No
2019-03-01 07:47:00	2019-03-01 07:55:00	IP Address	100	430	TRUE	2019-03-01 07:55:00	R_4NIg1jbQfjCO7S1	anonymous	EN	I agree	Male	Doctoral degree	Full Professor	Yes		Institution of higher learning	Ecology/Evolution	Information on race/ethnicity removed to maintain anonymity of participants	Yes	Lacked constructive criticism,Directed at author rather than work,Reflected personal opinions rather than evidence-based criticism,Mean-spirited or cruel	Doctoral student,Post-doctoral researcher/Independent scientist,Assistant professor,Associate professor,Full professor	20	42	1	5	4
2019-03-01 07:45:00	2019-03-01 07:55:00	IP Address	100	582	TRUE	2019-03-01 07:55:00	R_29hUC8YTd7enMRl	anonymous	EN	I agree	Female	Doctoral degree	Post-doctoral researcher	Yes		Institution of higher learning	Ecology/Evolution,Other	Information on race/ethnicity removed to maintain anonymity of participants	Yes	Lacked constructive criticism,Directed at author rather than work,Reflected personal opinions rather than evidence-based criticism,Mean-spirited or cruel	Undergraduate student,Doctoral student,Post-doctoral researcher/Independent scientist	3	10	5	3	2
2019-03-01 07:48:00	2019-03-01 07:59:00	IP Address	100	645	TRUE	2019-03-01 07:59:00	R_1gtko2mbnGGt0EW	anonymous	EN	I agree	Female	Doctoral degree	Post-doctoral researcher	Yes		Institution of higher learning	Ecology/Evolution	Information on race/ethnicity removed to maintain anonymity of participants	No
2019-03-01 08:00:00	2019-03-01 08:05:00	IP Address	100	297	TRUE	2019-03-01 08:05:00	R_10D9dTEvmmL5HNV	anonymous	EN	I agree	Male	Doctoral degree	Post-doctoral researcher	No	Russian Federation	Institution of higher learning	Biology,Ecology/Evolution,Engineering	Information on race/ethnicity removed to maintain anonymity of participants	Yes	Lacked constructive criticism,Reflected personal opinions rather than evidence-based criticism,Mean-spirited or cruel	Doctoral student
2019-03-01 08:06:00	2019-03-01 08:11:00	IP Address	100	285	TRUE	2019-03-01 08:11:00	R_1KpccsJ7aJNICyp	anonymous	EN	I agree	Female	Doctoral degree	State or Federal employee at non-degree granting institution or agency	Yes		State or Federal research agency	Ecology/Evolution	Information on race/ethnicity removed to maintain anonymity of participants	No
2019-03-01 08:04:00	2019-03-01 08:14:00	IP Address	100	590	TRUE	2019-03-01 08:14:00	R_1MN7EJNKZbc9e5C	anonymous	EN	I agree	Female	Doctoral degree	Associate Professor	Yes		Institution of higher learning	Biology	Information on race/ethnicity removed to maintain anonymity of participants	No
2019-03-01 08:13:00	2019-03-01 08:17:00	IP Address	100	245	TRUE	2019-03-01 08:17:00	R_1g5rq4i6YxA4YSi	anonymous	EN	I agree	Female	Doctoral degree	Post-doctoral researcher	Yes		State or Federal research agency	Ecology/Evolution	Information on race/ethnicity removed to maintain anonymity of participants	Yes	Lacked constructive criticism,Directed at author rather than work,Reflected personal opinions rather than evidence-based criticism	Doctoral student	2	2	5	3	5
2019-03-01 08:12:00	2019-03-01 08:17:00	IP Address	100	315	TRUE	2019-03-01 08:17:00	R_1HUJ7KN0rut1TYR	anonymous	EN	I agree	Male	Doctoral degree	Post-doctoral researcher	Yes		Institution of higher learning	Ecology/Evolution	Information on race/ethnicity removed to maintain anonymity of participants	Yes	Lacked constructive criticism,Directed at author rather than work	Doctoral student,Post-doctoral researcher/Independent scientist	2	4	4	2	2
2019-03-01 07:48:00	2019-03-01 08:18:00	IP Address	100	1762	TRUE	2019-03-01 08:18:00	R_3fdxTpwwuj6IFlz	anonymous	EN	I agree	I prefer not to say	Doctoral degree	Post-doctoral researcher	Yes		State or Federal research agency	Ecology/Evolution	Information on race/ethnicity removed to maintain anonymity of participants	Yes	Lacked constructive criticism,Reflected personal opinions rather than evidence-based criticism,Mean-spirited or cruel	Doctoral student,Post-doctoral researcher/Independent scientist	3	10	3	5	2
2019-03-01 07:59:00	2019-03-01 08:22:00	IP Address	100	1363	TRUE	2019-03-01 08:22:00	R_1GTRmbGh0aExOpR	anonymous	EN	I agree	Female	Master's degree	Private Industry/Research Facility	Yes		Other	Biology,Ecology/Evolution,Oceanography	Information on race/ethnicity removed to maintain anonymity of participants	Yes	Lacked constructive criticism,Reflected personal opinions rather than evidence-based criticism,Mean-spirited or cruel	Post-doctoral researcher/Independent scientist	1	1	3	1	1
2019-03-01 08:20:00	2019-03-01 08:23:00	IP Address	100	176	TRUE	2019-03-01 08:23:00	R_2WwAmnqviL4WAN7	anonymous	EN	I agree	Female	Doctoral degree	Assistant Professor	Yes		Institution of higher learning	Ecology/Evolution	Information on race/ethnicity removed to maintain anonymity of participants	No
2019-03-01 08:24:00	2019-03-01 08:26:00	IP Address	100	111	TRUE	2019-03-01 08:26:00	R_27OK4056F5cizAP	anonymous	EN	I agree	Female	Doctoral degree	Post-doctoral researcher	Yes		Institution of higher learning	Biology,Ecology/Evolution	Information on race/ethnicity removed to maintain anonymity of participants	No
2019-03-01 08:39:00	2019-03-01 08:41:00	IP Address	100	99	TRUE	2019-03-01 08:41:00	R_2CdkwKhast6tXuT	anonymous	EN	I agree	Female	Doctoral degree	Private Industry/Research Facility	Yes		Industry/Privately-owned company	Ecology/Evolution	Information on race/ethnicity removed to maintain anonymity of participants	No
2019-03-01 08:43:00	2019-03-01 08:49:00	IP Address	100	331	TRUE	2019-03-01 08:49:00	R_3Ma1ZH4plE3Fn4X	anonymous	EN	I agree	Male	Master's degree	Graduate student working toward Ph.D. or other doctoral degree	No	Canada	I am currently a student and/or does not apply	Biology	Information on race/ethnicity removed to maintain anonymity of participants	No
2019-03-01 08:43:00	2019-03-01 08:49:00	IP Address	100	389	TRUE	2019-03-01 08:49:00	R_ctGAUfly9iD9kEV	anonymous	EN	I agree	Female	Doctoral degree	Associate Professor	Yes		Institution of higher learning	Other	Information on race/ethnicity removed to maintain anonymity of participants	Yes	Lacked constructive criticism	Doctoral student,Assistant professor	2	9	2	1	1
2019-03-01 08:50:00	2019-03-01 08:55:00	IP Address	100	351	TRUE	2019-03-01 08:55:00	R_R3IL7xHqDMJHHmF	anonymous	EN	I agree	Male	Doctoral degree	Associate Professor	Yes		Institution of higher learning	Ecology/Evolution	Information on race/ethnicity removed to maintain anonymity of participants	Yes	Lacked constructive criticism,Reflected personal opinions rather than evidence-based criticism,Mean-spirited or cruel	Assistant professor	3	19	1	2	1
2019-03-01 08:43:00	2019-03-01 08:56:00	IP Address	100	803	TRUE	2019-03-01 08:56:00	R_vBxg3lEHERY27Id	anonymous	EN	I agree	Male	Doctoral degree	Private Industry/Research Facility	No	Canada	I am currently a student and/or does not apply	Biology,Ecology/Evolution	Information on race/ethnicity removed to maintain anonymity of participants	Yes	Lacked constructive criticism,Directed at author rather than work,Reflected personal opinions rather than evidence-based criticism,Mean-spirited or cruel	Master's student,Doctoral student	2	20	1	1	1
2019-02-28 15:37:00	2019-03-01 08:57:00	IP Address	100	62397	TRUE	2019-03-01 08:57:00	R_3imtPrzLG37w1cO	anonymous	EN	I agree	Female	Master's degree	Graduate student working toward Ph.D. or other doctoral degree	No	Canada	I am currently a student and/or does not apply	Biology,Ecology/Evolution	Information on race/ethnicity removed to maintain anonymity of participants	Yes	Lacked constructive criticism,Directed at author rather than work,Reflected personal opinions rather than evidence-based criticism	Master's student	1	5	1	1	1
2019-03-01 08:53:00	2019-03-01 09:04:00	IP Address	100	605	TRUE	2019-03-01 09:04:00	R_2vY6m2LsQVsmrib	anonymous	EN	I agree	Female	Doctoral degree	Assistant Professor	No	Sweden	Institution of higher learning	Biology	Information on race/ethnicity removed to maintain anonymity of participants	Yes	Lacked constructive criticism,Directed at author rather than work,Reflected personal opinions rather than evidence-based criticism,Mean-spirited or cruel	Doctoral student,Assistant professor	5	12	4	5	1
2019-03-01 09:07:00	2019-03-01 09:11:00	IP Address	100	205	TRUE	2019-03-01 09:11:00	R_3ind2RouXxJzrOl	anonymous	EN	I agree	Male	Master's degree	Graduate student working toward Ph.D. or other doctoral degree	Yes		I am currently a student and/or does not apply	Biology,Ecology/Evolution	Information on race/ethnicity removed to maintain anonymity of participants	No
2019-03-01 09:09:00	2019-03-01 09:14:00	IP Address	100	304	TRUE	2019-03-01 09:14:00	R_2tLi8KsC78ukEIg	anonymous	EN	I agree	Male	Doctoral degree	Associate Professor	No	Canada	Institution of higher learning	Ecology/Evolution,Other	Information on race/ethnicity removed to maintain anonymity of participants	Yes	Lacked constructive criticism,Directed at author rather than work,Reflected personal opinions rather than evidence-based criticism,Mean-spirited or cruel	Master's student,Doctoral student,Post-doctoral researcher/Independent scientist,Assistant professor	8	20	5	5	1
2019-03-01 08:43:00	2019-03-01 09:18:00	IP Address	100	2144	TRUE	2019-03-01 09:18:00	R_2vdKMCnQXSdYKm9	anonymous	EN	I agree	Male	Doctoral degree	Assistant Professor	Yes		Institution of higher learning	Ecology/Evolution	Information on race/ethnicity removed to maintain anonymity of participants	Yes	Lacked constructive criticism,Directed at author rather than work,Reflected personal opinions rather than evidence-based criticism,Mean-spirited or cruel	Doctoral student,Post-doctoral researcher/Independent scientist,Assistant professor	6	15	4	4	3
2019-03-01 08:41:00	2019-03-01 09:23:00	IP Address	100	2498	TRUE	2019-03-01 09:23:00	R_RE3q4owuXqmuiOd	anonymous	EN	I agree	Male	Doctoral degree	Full Professor	Yes		Institution of higher learning	Biology	Information on race/ethnicity removed to maintain anonymity of participants	No
2019-03-01 09:26:00	2019-03-01 09:28:00	IP Address	100	131	TRUE	2019-03-01 09:28:00	R_1LwDcka76H1HGHU	anonymous	EN	I agree	Male	Doctoral degree	Post-doctoral researcher	Yes		Institution of higher learning	Ecology/Evolution	Information on race/ethnicity removed to maintain anonymity of participants	No
2019-03-01 09:28:00	2019-03-01 09:35:00	IP Address	100	440	TRUE	2019-03-01 09:35:00	R_ukNvv3zVxz6fyDv	anonymous	EN	I agree	Male	Doctoral degree	State or Federal employee at non-degree granting institution or agency	Yes		Other	Geology/Earth Sciences,Engineering	Information on race/ethnicity removed to maintain anonymity of participants	Yes	Lacked constructive criticism,Directed at author rather than work,Reflected personal opinions rather than evidence-based criticism,Mean-spirited or cruel	Doctoral student,Post-doctoral researcher/Independent scientist	3	1	5	5	5
2019-03-01 09:26:00	2019-03-01 09:37:00	IP Address	100	642	TRUE	2019-03-01 09:37:00	R_2wNzcz1QCmQtdSh	anonymous	EN	I agree	Male	Doctoral degree	Full Professor	Yes		Institution of higher learning	Biology,Ecology/Evolution	Information on race/ethnicity removed to maintain anonymity of participants	Yes	Lacked constructive criticism,Directed at author rather than work,Reflected personal opinions rather than evidence-based criticism,Mean-spirited or cruel	Master's student,Doctoral student,Post-doctoral researcher/Independent scientist,Assistant professor,Associate professor,Full professor	15	30	2	1	1
2019-03-01 09:47:00	2019-03-01 10:00:00	IP Address	100	760	TRUE	2019-03-01 10:00:00	R_Qd1MRVblZDmfxcJ	anonymous	EN	I agree	Male	Master's degree	Graduate student working toward Ph.D. or other doctoral degree	No	Canada	I am currently a student and/or does not apply	Biology,Ecology/Evolution	Information on race/ethnicity removed to maintain anonymity of participants	Yes	Lacked constructive criticism,Directed at author rather than work,Reflected personal opinions rather than evidence-based criticism,Mean-spirited or cruel	Master's student	2	1	4	5	5
2019-03-01 10:03:00	2019-03-01 10:10:00	IP Address	100	376	TRUE	2019-03-01 10:10:00	R_2q8lHWNiPuTZxF3	anonymous	EN	I agree	Male	Doctoral degree	Associate Professor	Yes		Institution of higher learning	Geology/Earth Sciences	Information on race/ethnicity removed to maintain anonymity of participants	No
2019-03-01 10:16:00	2019-03-01 10:19:00	IP Address	100	194	TRUE	2019-03-01 10:19:00	R_3EceoQYjo0UcN10	anonymous	EN	I agree	Female	Doctoral degree	Post-doctoral researcher	No	Canada	Institution of higher learning	Biology	Information on race/ethnicity removed to maintain anonymity of participants	No
2019-03-01 10:28:00	2019-03-01 10:31:00	IP Address	100	210	TRUE	2019-03-01 10:31:00	R_3COyBpb1prOJhLu	anonymous	EN	I agree	Female	Master's degree	State or Federal employee at non-degree granting institution or agency	No		State or Federal research agency	Biology	Information on race/ethnicity removed to maintain anonymity of participants	No
2019-03-01 10:45:00	2019-03-01 10:48:00	IP Address	100	199	TRUE	2019-03-01 10:48:00	R_2EbjeDXYDsv2xrh	anonymous	EN	I agree	Male	Doctoral degree	Post-doctoral researcher	Yes		Institution of higher learning	Geology/Earth Sciences	Information on race/ethnicity removed to maintain anonymity of participants	Yes	Reflected personal opinions rather than evidence-based criticism	Post-doctoral researcher/Independent scientist	1	4	3	5	5
2019-03-01 09:14:00	2019-03-01 10:56:00	IP Address	100	6089	TRUE	2019-03-01 10:56:00	R_b8G0N2hufJoRddf	anonymous	EN	I agree	Female	Doctoral degree	Assistant Professor	Yes		Institution of higher learning	Ecology/Evolution	Information on race/ethnicity removed to maintain anonymity of participants	Yes	Lacked constructive criticism,Directed at author rather than work,Reflected personal opinions rather than evidence-based criticism	Doctoral student,Post-doctoral researcher/Independent scientist,Assistant professor	2	10	3	2	1
2019-03-01 10:44:00	2019-03-01 10:56:00	IP Address	100	726	TRUE	2019-03-01 10:56:00	R_2TRx9tIiXlzbYCY	anonymous	EN	I agree	Male	Doctoral degree	Assistant Professor	Yes		Institution of higher learning	Ecology/Evolution	Information on race/ethnicity removed to maintain anonymity of participants	Yes	Lacked constructive criticism,Reflected personal opinions rather than evidence-based criticism	Doctoral student,Post-doctoral researcher/Independent scientist,Assistant professor	4	12	2	1	1
2019-03-01 10:54:00	2019-03-01 10:57:00	IP Address	100	168	TRUE	2019-03-01 10:57:00	R_2V1paVpiIEd0gwZ	anonymous	EN	I agree	Male	Doctoral degree	Assistant Professor	Yes		Institution of higher learning	Biology,Ecology/Evolution	Information on race/ethnicity removed to maintain anonymity of participants	Yes	Reflected personal opinions rather than evidence-based criticism	Post-doctoral researcher/Independent scientist	1	24	1	3	2
2019-03-01 10:51:00	2019-03-01 10:57:00	IP Address	100	363	TRUE	2019-03-01 10:57:00	R_3lzEUlgdcYLpEOF	anonymous	EN	I agree	Male	Bachelor's degree	Graduate student working toward Ph.D. or other doctoral degree	Yes		I am currently a student and/or does not apply	Other	Information on race/ethnicity removed to maintain anonymity of participants	No
2019-03-01 10:59:00	2019-03-01 11:09:00	IP Address	100	634	TRUE	2019-03-01 11:09:00	R_2c11ruZHPf9EjtR	anonymous	EN	I agree	Female	Bachelor's degree	Graduate student working toward Ph.D. or other doctoral degree	Yes		I am currently a student and/or does not apply	Biology	Information on race/ethnicity removed to maintain anonymity of participants	Yes	Lacked constructive criticism,Reflected personal opinions rather than evidence-based criticism	Doctoral student	1	0	3	5	3
2019-03-01 11:08:00	2019-03-01 11:12:00	IP Address	100	242	TRUE	2019-03-01 11:12:00	R_3EXpF1Yb6KuqjYY	anonymous	EN	I agree	Female	Doctoral degree	Post-doctoral researcher	Yes		Other	Ecology/Evolution	Information on race/ethnicity removed to maintain anonymity of participants	No
2019-03-01 11:08:00	2019-03-01 11:13:00	IP Address	100	278	TRUE	2019-03-01 11:13:00	R_3oSCXAZ94x6dJLj	anonymous	EN	I agree	Male	Doctoral degree	Assistant Professor	Yes		Institution of higher learning	Astronomy/Space sciences	Information on race/ethnicity removed to maintain anonymity of participants	Yes	Lacked constructive criticism,Reflected personal opinions rather than evidence-based criticism	Doctoral student	2	15	3	5	2
2019-03-01 11:23:00	2019-03-01 11:36:00	IP Address	100	794	TRUE	2019-03-01 11:36:00	R_p4b6ZwKPD09XEs1	anonymous	EN	I agree	Female	Master's degree	Graduate student working toward Ph.D. or other doctoral degree	Yes		I am currently a student and/or does not apply	Ecology/Evolution	Information on race/ethnicity removed to maintain anonymity of participants	No
2019-03-01 11:10:00	2019-03-01 11:37:00	IP Address	100	1644	TRUE	2019-03-01 11:37:00	R_NVxBBlw4kuWaGxH	anonymous	EN	I agree	Male	Doctoral degree	Full Professor	Yes		Institution of higher learning	Ecology/Evolution	Information on race/ethnicity removed to maintain anonymity of participants	Yes	Lacked constructive criticism,Directed at author rather than work,Reflected personal opinions rather than evidence-based criticism,Mean-spirited or cruel	Post-doctoral researcher/Independent scientist,Assistant professor,Associate professor,Full professor	20	53	2	2	2
2019-03-01 11:32:00	2019-03-01 11:41:00	IP Address	100	557	TRUE	2019-03-01 11:41:00	R_xg7lj4vxKOBpeIV	anonymous	EN	I agree	Male	Doctoral degree	Full Professor	Yes		Institution of higher learning	Ecology/Evolution	Information on race/ethnicity removed to maintain anonymity of participants	Yes	Directed at author rather than work	Assistant professor,Full professor	2	16	4	1	1
2019-03-01 12:11:00	2019-03-01 12:19:00	IP Address	100	534	TRUE	2019-03-01 12:19:00	R_2CPuXhpl92JucNI	anonymous	EN	I agree	Female	Doctoral degree	Post-doctoral researcher	Yes		State or Federal research agency	Biology	Information on race/ethnicity removed to maintain anonymity of participants	Yes	Lacked constructive criticism,Reflected personal opinions rather than evidence-based criticism	Doctoral student	2	15	1	1	1
2019-03-01 12:21:00	2019-03-01 12:31:00	IP Address	100	618	TRUE	2019-03-01 12:31:00	R_2WHlI1rDvIBkcTI	anonymous	EN	I agree	Female	Doctoral degree	Assistant Professor	Yes		Institution of higher learning	Biology,Ecology/Evolution,Oceanography	Information on race/ethnicity removed to maintain anonymity of participants	No
2019-03-01 12:43:00	2019-03-01 12:49:00	IP Address	100	336	TRUE	2019-03-01 12:49:00	R_1MPX81dqAknAJ2d	anonymous	EN	I agree	Female	Doctoral degree	Post-doctoral researcher	Yes		Institution of higher learning	Biology,Ecology/Evolution,Geology/Earth Sciences	Information on race/ethnicity removed to maintain anonymity of participants	Yes	Lacked constructive criticism,Directed at author rather than work,Reflected personal opinions rather than evidence-based criticism,Mean-spirited or cruel	Doctoral student,Post-doctoral researcher/Independent scientist	4	8	3	4	4
2019-03-01 12:46:00	2019-03-01 12:49:00	IP Address	100	216	TRUE	2019-03-01 12:49:00	R_11iGaaClYuWhc5q	anonymous	EN	I agree	Female	Doctoral degree	Full Professor	Yes		Institution of higher learning	Biology,Ecology/Evolution	Information on race/ethnicity removed to maintain anonymity of participants	No
2019-03-01 12:50:00	2019-03-01 12:53:00	IP Address	100	214	TRUE	2019-03-01 12:53:00	R_1FgUbTCiCOPfQYh	anonymous	EN	I agree	Female	Doctoral degree	Assistant Professor	Yes		Institution of higher learning	Other	Information on race/ethnicity removed to maintain anonymity of participants	No
2019-03-01 12:47:00	2019-03-01 12:55:00	IP Address	100	486	TRUE	2019-03-01 12:55:00	R_3Gw9RAmziZ8t88L	anonymous	EN	I agree	Female	Doctoral degree	State or Federal employee at non-degree granting institution or agency	Yes		I am currently a student and/or does not apply	Ecology/Evolution	Information on race/ethnicity removed to maintain anonymity of participants	Yes	Lacked constructive criticism	Post-doctoral researcher/Independent scientist	1	2	3	4	3
2019-03-01 13:06:00	2019-03-01 13:14:00	IP Address	100	472	TRUE	2019-03-01 13:14:00	R_2Sq1O2GWgk7ezo8	anonymous	EN	I agree	Female	Master's degree	Graduate student working toward Ph.D. or other doctoral degree	Yes		I am currently a student and/or does not apply	Biology,Ecology/Evolution,Geology/Earth Sciences,Other	Information on race/ethnicity removed to maintain anonymity of participants	Yes	Directed at author rather than work,Reflected personal opinions rather than evidence-based criticism	Master's student	5	0	4	3	1
2019-03-01 13:10:00	2019-03-01 13:20:00	IP Address	100	606	TRUE	2019-03-01 13:20:00	R_9SSQowwjUYV5Dyx	anonymous	EN	I agree	Female	Doctoral degree	Post-doctoral researcher	Yes		Institution of higher learning	Ecology/Evolution	Information on race/ethnicity removed to maintain anonymity of participants	No
2019-03-01 13:18:00	2019-03-01 13:23:00	IP Address	100	282	TRUE	2019-03-01 13:23:00	R_vHbjFJVR5JxVr2h	anonymous	EN	I agree	Female	Doctoral degree	Assistant Professor	Yes		Institution of higher learning	Geology/Earth Sciences	Information on race/ethnicity removed to maintain anonymity of participants	Yes	Lacked constructive criticism,Reflected personal opinions rather than evidence-based criticism,Mean-spirited or cruel	Master's student,Post-doctoral researcher/Independent scientist	2	11	4	3	2
2019-03-01 13:13:00	2019-03-01 13:26:00	IP Address	100	821	TRUE	2019-03-01 13:26:00	R_3Op6TIMRXmHshCZ	anonymous	EN	I agree	Female	Doctoral degree	Non-tenure track part-time instructor or Adjunct	Yes		Institution of higher learning	Biology	Information on race/ethnicity removed to maintain anonymity of participants	Yes	Directed at author rather than work	Post-doctoral researcher/Independent scientist	1	19	1	3	1
2019-03-01 13:23:00	2019-03-01 13:28:00	IP Address	100	272	TRUE	2019-03-01 13:28:00	R_1gMSRGEKvMz44LC	anonymous	EN	I agree	Female	Doctoral degree	Post-doctoral researcher	Yes		State or Federal research agency	Other	Information on race/ethnicity removed to maintain anonymity of participants	Yes	Reflected personal opinions rather than evidence-based criticism,Mean-spirited or cruel	Doctoral student,Post-doctoral researcher/Independent scientist	2	6	3	4	1
2019-03-01 13:34:00	2019-03-01 13:44:00	IP Address	100	591	TRUE	2019-03-01 13:44:00	R_2SCdyLQguCTFDPD	anonymous	EN	I agree	Male	Doctoral degree	Full Professor	Yes		Institution of higher learning	Biology	Information on race/ethnicity removed to maintain anonymity of participants	Yes	Lacked constructive criticism,Reflected personal opinions rather than evidence-based criticism	Full professor		100	2	3	2
2019-03-01 13:46:00	2019-03-01 13:52:00	IP Address	100	336	TRUE	2019-03-01 13:52:00	R_3dSA8QDbasQIScD	anonymous	EN	I agree	Male	Doctoral degree	Assistant Professor	Yes		Institution of higher learning	Ecology/Evolution,Oceanography	Information on race/ethnicity removed to maintain anonymity of participants	No
2019-03-01 14:37:00	2019-03-01 14:40:00	IP Address	100	187	TRUE	2019-03-01 14:40:00	R_2dBeE6kWb7xjw8c	anonymous	EN	I agree	Male	Doctoral degree	Full Professor	Yes		Institution of higher learning	Biology	Information on race/ethnicity removed to maintain anonymity of participants	No
2019-03-01 14:47:00	2019-03-01 14:50:00	IP Address	100	163	TRUE	2019-03-01 14:50:00	R_W6WOTDh0OGd8NIB	anonymous	EN	I agree	Male	Doctoral degree	Assistant Professor	Yes		Institution of higher learning	Biology,Chemistry,Ecology/Evolution,Geology/Earth Sciences	Information on race/ethnicity removed to maintain anonymity of participants	No
2019-03-01 14:40:00	2019-03-01 15:06:00	IP Address	100	1521	TRUE	2019-03-01 15:06:00	R_2rxDa34Lf1V6vxj	anonymous	EN	I agree	Male	Doctoral degree	Associate Professor	No	Canada	Institution of higher learning	Biology,Ecology/Evolution	Information on race/ethnicity removed to maintain anonymity of participants	Yes	Lacked constructive criticism,Directed at author rather than work,Mean-spirited or cruel	Doctoral student	2	55	1	1	1
2019-03-01 14:08:00	2019-03-01 15:06:00	IP Address	100	3437	TRUE	2019-03-01 15:06:00	R_3MtG6tmtKCPcFny	anonymous	EN	I agree	Male	Master's degree	None of the above	Yes		I am currently a student and/or does not apply	Biology,Ecology/Evolution	Information on race/ethnicity removed to maintain anonymity of participants	No
2019-03-01 14:56:00	2019-03-01 15:06:00	IP Address	100	608	TRUE	2019-03-01 15:06:00	R_3dGkV6GT8KXlIoo	anonymous	EN	I agree	Male	Master's degree	Graduate student working toward Ph.D. or other doctoral degree	Yes		I am currently a student and/or does not apply	Biology,Ecology/Evolution	Information on race/ethnicity removed to maintain anonymity of participants	Yes	Directed at author rather than work,Reflected personal opinions rather than evidence-based criticism	Doctoral student	1	2	1	1	1
2019-03-01 10:43:00	2019-03-01 15:16:00	IP Address	100	16386	TRUE	2019-03-01 15:16:00	R_2AF61V1Wv6FaWX7	anonymous	EN	I agree	Male	Doctoral degree	Associate Professor	Yes		Institution of higher learning	Ecology/Evolution	Information on race/ethnicity removed to maintain anonymity of participants	Yes	Lacked constructive criticism,Reflected personal opinions rather than evidence-based criticism,Mean-spirited or cruel	Post-doctoral researcher/Independent scientist,Assistant professor		13	2	1	1
2019-03-01 00:05:00	2019-03-01 15:28:00	IP Address	100	55390	TRUE	2019-03-01 15:28:00	R_aic6kncv0S9M0aB	anonymous	EN	I agree	Female	Master's degree	Graduate student working toward Ph.D. or other doctoral degree	No	Canada	I am currently a student and/or does not apply	Ecology/Evolution	Information on race/ethnicity removed to maintain anonymity of participants	Yes	Lacked constructive criticism,Directed at author rather than work,Reflected personal opinions rather than evidence-based criticism,Mean-spirited or cruel	Master's student,Doctoral student	4	4	5	5	5
2019-03-01 16:15:00	2019-03-01 16:20:00	IP Address	100	295	TRUE	2019-03-01 16:20:00	R_1Gv5t7DIXkVjEkr	anonymous	EN	I agree	Female	Master's degree	State or Federal employee at non-degree granting institution or agency	Yes		State or Federal research agency	Biology,Ecology/Evolution	Information on race/ethnicity removed to maintain anonymity of participants	Yes	Lacked constructive criticism,Directed at author rather than work,Reflected personal opinions rather than evidence-based criticism,Mean-spirited or cruel	Master's student	3	3	1	2	5
2019-03-01 16:22:00	2019-03-01 16:27:00	IP Address	100	290	TRUE	2019-03-01 16:27:00	R_2YijtmNT7WHouvr	anonymous	EN	I agree	Male	Doctoral degree	Associate Professor	Yes		Institution of higher learning	Ecology/Evolution	Information on race/ethnicity removed to maintain anonymity of participants	Yes	Lacked constructive criticism,Directed at author rather than work,Reflected personal opinions rather than evidence-based criticism,Mean-spirited or cruel	Doctoral student,Assistant professor,Associate professor	5	44	3	3	3
2019-03-01 16:51:00	2019-03-01 16:53:00	IP Address	100	154	TRUE	2019-03-01 16:53:00	R_xrXjAnURsefVrRT	anonymous	EN	I agree	Male	Doctoral degree	Post-doctoral researcher	Yes		Institution of higher learning	Ecology/Evolution	Information on race/ethnicity removed to maintain anonymity of participants	No
2019-03-01 17:00:00	2019-03-01 17:06:00	IP Address	100	366	TRUE	2019-03-01 17:06:00	R_2AFo99WchaADLE5	anonymous	EN	I agree	Female	Doctoral degree	Full Professor	Yes		Institution of higher learning	Biology,Ecology/Evolution	Information on race/ethnicity removed to maintain anonymity of participants	Yes	Reflected personal opinions rather than evidence-based criticism	Doctoral student	1	130	2	2	1
2019-03-01 17:09:00	2019-03-01 17:14:00	IP Address	100	294	TRUE	2019-03-01 17:14:00	R_1ig1Q861eSYbV1i	anonymous	EN	I agree	Male	Doctoral degree	Post-doctoral researcher	Yes		Institution of higher learning	Biology	Information on race/ethnicity removed to maintain anonymity of participants	No
2019-03-01 17:13:00	2019-03-01 17:45:00	IP Address	100	1926	TRUE	2019-03-01 17:45:00	R_25ZoDvNcbQ4ohWD	anonymous	EN	I agree	Female	Doctoral degree	Post-doctoral researcher	Yes		Institution of higher learning	Ecology/Evolution,Other	Information on race/ethnicity removed to maintain anonymity of participants	No
2019-03-01 18:05:00	2019-03-01 18:09:00	IP Address	100	210	TRUE	2019-03-01 18:09:00	R_1QgQ5fev9qOPR4F	anonymous	EN	I agree	Female	Doctoral degree	Assistant Professor	Yes		Institution of higher learning	Biology	Information on race/ethnicity removed to maintain anonymity of participants	Yes	Lacked constructive criticism,Reflected personal opinions rather than evidence-based criticism	Doctoral student,Assistant professor	2	2	1	3	2
2019-03-01 18:43:00	2019-03-01 18:48:00	IP Address	100	273	TRUE	2019-03-01 18:48:00	R_ABUfLWzJa31HzDb	anonymous	EN	I agree	Male	Doctoral degree	Assistant Professor	No	Canada	Institution of higher learning	Geology/Earth Sciences	Information on race/ethnicity removed to maintain anonymity of participants	Yes	Reflected personal opinions rather than evidence-based criticism,Mean-spirited or cruel	Master's student,Doctoral student	2	10	3	4	3
2019-03-01 19:54:00	2019-03-01 20:04:00	IP Address	100	615	TRUE	2019-03-01 20:04:00	R_3iDLn2ycRDEZXGm	anonymous	EN	I agree	Male	Doctoral degree	Associate Professor	No	Hong Kong (S.A.R.)	Institution of higher learning	Biology,Ecology/Evolution,Oceanography	Information on race/ethnicity removed to maintain anonymity of participants	Yes	Lacked constructive criticism,Directed at author rather than work,Reflected personal opinions rather than evidence-based criticism,Mean-spirited or cruel	Doctoral student,Post-doctoral researcher/Independent scientist,Assistant professor	3	15	2	3	1
2019-03-01 21:03:00	2019-03-01 21:08:00	IP Address	100	278	TRUE	2019-03-01 21:08:00	R_bpyclx74i1QYFRD	anonymous	EN	I agree	Male	Doctoral degree	Associate Professor	Yes		Institution of higher learning	Ecology/Evolution	Information on race/ethnicity removed to maintain anonymity of participants	Yes	Lacked constructive criticism,Reflected personal opinions rather than evidence-based criticism	Post-doctoral researcher/Independent scientist	2	10	1	1	1
2019-03-01 22:39:00	2019-03-01 22:46:00	IP Address	100	445	TRUE	2019-03-01 22:46:00	R_1oAMAkZ03k3rn2y	anonymous	EN	I agree	Male	Doctoral degree	Post-doctoral researcher	Yes		Institution of higher learning	Biology,Ecology/Evolution	Information on race/ethnicity removed to maintain anonymity of participants	Yes	Lacked constructive criticism,Directed at author rather than work,Reflected personal opinions rather than evidence-based criticism,Mean-spirited or cruel	Master's student,Doctoral student,Post-doctoral researcher/Independent scientist	3	10	3	3	2
2019-03-02 00:19:00	2019-03-02 00:31:00	IP Address	100	733	TRUE	2019-03-02 00:31:00	R_3s4bY7zDqcFuQ3W	anonymous	EN	I agree	Female	Doctoral degree	State or Federal employee at non-degree granting institution or agency	Yes		State or Federal research agency	Biology,Ecology/Evolution,Other	Information on race/ethnicity removed to maintain anonymity of participants	Yes	Lacked constructive criticism,Directed at author rather than work,Reflected personal opinions rather than evidence-based criticism	Associate professor	2	10	3	5	2
2019-03-02 05:48:00	2019-03-02 05:53:00	IP Address	100	249	TRUE	2019-03-02 05:53:00	R_3iJddyjRfzHZ7JW	anonymous	EN	I agree	Male	Doctoral degree	Private Industry/Research Facility	Yes		State or Federal research agency	Geology/Earth Sciences,Physics,Mathematics,Computer Science	Information on race/ethnicity removed to maintain anonymity of participants	Yes	Lacked constructive criticism,Reflected personal opinions rather than evidence-based criticism,Mean-spirited or cruel	Master's student,Doctoral student	2	6	3	4	4
2019-03-02 05:53:00	2019-03-02 06:05:00	IP Address	100	736	TRUE	2019-03-02 06:05:00	R_Y48OZLFgSXJJ13r	anonymous	EN	I agree	Male	Master's degree	State or Federal employee at non-degree granting institution or agency	No	Colombia	State or Federal research agency	Ecology/Evolution	Information on race/ethnicity removed to maintain anonymity of participants	Yes	Lacked constructive criticism,Directed at author rather than work,Reflected personal opinions rather than evidence-based criticism,Mean-spirited or cruel	Master's student,Industry professional	2	10	5	3	4
2019-03-02 08:19:00	2019-03-02 08:21:00	IP Address	100	125	TRUE	2019-03-02 08:21:00	R_0xqP685EfdL2Dw5	anonymous	EN	I agree	Male	Bachelor's degree	Graduate student working toward Ph.D. or other doctoral degree	Yes			Biology	Information on race/ethnicity removed to maintain anonymity of participants	No
2019-03-02 09:51:00	2019-03-02 09:58:00	IP Address	100	401	TRUE	2019-03-02 09:58:00	R_2tifvlkPwsCxilS	anonymous	EN	I agree	Female	Doctoral degree	Assistant Professor	Yes		Institution of higher learning	Oceanography	Information on race/ethnicity removed to maintain anonymity of participants	No
2019-03-02 11:22:00	2019-03-02 11:25:00	IP Address	100	201	TRUE	2019-03-02 11:25:00	R_2YG8KosLq8kYKCB	anonymous	EN	I agree	Male	Doctoral degree	Assistant Professor	Yes		Institution of higher learning	Ecology/Evolution	Information on race/ethnicity removed to maintain anonymity of participants	No
2019-03-02 12:24:00	2019-03-02 12:33:00	IP Address	100	542	TRUE	2019-03-02 12:33:00	R_3sdn5gF0HdFRzCA	anonymous	EN	I agree	Female	Doctoral degree	Post-doctoral researcher	Yes		Industry/Privately-owned company	Ecology/Evolution	Information on race/ethnicity removed to maintain anonymity of participants	Yes	Lacked constructive criticism,Directed at author rather than work	Master's student,Doctoral student	2	1	4	3	3
2019-03-02 15:05:00	2019-03-02 15:13:00	IP Address	100	502	TRUE	2019-03-02 15:13:00	R_1OJoocla6PhqXbw	anonymous	EN	I agree	Male	Doctoral degree	Associate Professor	Yes		Institution of higher learning	Ecology/Evolution	Information on race/ethnicity removed to maintain anonymity of participants	No
2019-03-02 15:10:00	2019-03-02 15:15:00	IP Address	100	254	TRUE	2019-03-02 15:15:00	R_1hZlyigDHzM85tG	anonymous	EN	I agree	Female	Doctoral degree	Post-doctoral researcher	No	New Zealand	Institution of higher learning	Biology,Ecology/Evolution	Information on race/ethnicity removed to maintain anonymity of participants	Yes	Lacked constructive criticism,Reflected personal opinions rather than evidence-based criticism,Mean-spirited or cruel	Doctoral student	3	1	5	5	4
2019-03-02 18:53:00	2019-03-02 18:56:00	IP Address	100	222	TRUE	2019-03-02 18:56:00	R_tZ3kaOrMWFvvBeh	anonymous	EN	I agree	Female	Doctoral degree	Assistant Professor	Yes		Institution of higher learning	Biology,Ecology/Evolution	Information on race/ethnicity removed to maintain anonymity of participants	No
2019-03-03 01:54:00	2019-03-03 02:12:00	IP Address	100	1054	TRUE	2019-03-03 02:12:00	R_1g7QKqfmgHQqmYl	anonymous	EN	I agree	Female	Doctoral degree	Full Professor	No	Italy	Institution of higher learning	Biology	Information on race/ethnicity removed to maintain anonymity of participants	Yes	Lacked constructive criticism,Directed at author rather than work,Reflected personal opinions rather than evidence-based criticism	Post-doctoral researcher/Independent scientist,Assistant professor,Associate professor	5	15	2	2	1
2019-03-03 10:46:00	2019-03-03 10:54:00	IP Address	100	471	TRUE	2019-03-03 10:54:00	R_6oo3lkoU4F8qORP	anonymous	EN	I agree	Female	Doctoral degree	Assistant Professor	Yes		Institution of higher learning	Biology,Ecology/Evolution	Information on race/ethnicity removed to maintain anonymity of participants	Yes	Lacked constructive criticism,Directed at author rather than work,Reflected personal opinions rather than evidence-based criticism,Mean-spirited or cruel	Master's student,Doctoral student,Post-doctoral researcher/Independent scientist,Assistant professor	6	14	5	4	2
2019-03-03 13:09:00	2019-03-03 13:25:00	IP Address	100	1014	TRUE	2019-03-03 13:25:00	R_2CrWjpSZM8JB7K9	anonymous	EN	I agree	Male	Doctoral degree	State or Federal employee at non-degree granting institution or agency	No	Norway	State or Federal research agency	Biology,Ecology/Evolution,Biomedical,Other	Information on race/ethnicity removed to maintain anonymity of participants	Yes	Lacked constructive criticism,Directed at author rather than work,Reflected personal opinions rather than evidence-based criticism	Doctoral student,Post-doctoral researcher/Independent scientist	7	10	1	1	1
2019-03-03 14:42:00	2019-03-03 14:51:00	IP Address	100	551	TRUE	2019-03-03 14:51:00	R_1OrRN4u1g9ZqSOk	anonymous	EN	I agree	Female	Doctoral degree	Non-tenure track full-time instructor	Yes		Institution of higher learning	Biology,Ecology/Evolution	Information on race/ethnicity removed to maintain anonymity of participants	Yes	Lacked constructive criticism	Doctoral student	1	2	2	3	1
2019-03-03 15:16:00	2019-03-03 15:20:00	IP Address	100	206	TRUE	2019-03-03 15:20:00	R_2QQerFDSPu9O8Ik	anonymous	EN	I agree	Female	Doctoral degree	Assistant Professor	Yes		Institution of higher learning	Biology	Information on race/ethnicity removed to maintain anonymity of participants	Yes	Lacked constructive criticism,Directed at author rather than work,Reflected personal opinions rather than evidence-based criticism,Mean-spirited or cruel	Post-doctoral researcher/Independent scientist,Assistant professor	2	16	1	1	1
2019-03-03 16:09:00	2019-03-03 16:13:00	IP Address	100	217	TRUE	2019-03-03 16:13:00	R_2aIGespAuHVUH66	anonymous	EN	I agree	Male	Doctoral degree	Post-doctoral researcher	No	Australia	Institution of higher learning	Biology,Ecology/Evolution,Geology/Earth Sciences	Information on race/ethnicity removed to maintain anonymity of participants	No
2019-03-03 17:14:00	2019-03-03 17:17:00	IP Address	100	196	TRUE	2019-03-03 17:17:00	R_28M1djbY8xN36ik	anonymous	EN	I agree	Female	Doctoral degree	State or Federal employee at non-degree granting institution or agency	No	Australia	State or Federal research agency	Chemistry,Oceanography,Physics	Information on race/ethnicity removed to maintain anonymity of participants	No
2019-03-03 18:48:00	2019-03-03 18:52:00	IP Address	100	228	TRUE	2019-03-03 18:52:00	R_Q0aMNU7cbqemPRf	anonymous	EN	I agree	Male	Doctoral degree	Associate Professor	Yes		I am currently a student and/or does not apply	Chemistry	Information on race/ethnicity removed to maintain anonymity of participants	Yes	Mean-spirited or cruel	Assistant professor	2	6	5	5	2
2019-03-03 18:28:00	2019-03-03 19:00:00	IP Address	100	1915	TRUE	2019-03-03 19:00:00	R_2QPruHJDUf3rbJZ	anonymous	EN	I agree	Female	Doctoral degree	Assistant Professor	Yes		Institution of higher learning	Chemistry	Information on race/ethnicity removed to maintain anonymity of participants	No
2019-03-03 19:00:00	2019-03-03 19:24:00	IP Address	100	1432	TRUE	2019-03-03 19:24:00	R_3KVMgTyINgEdT1f	anonymous	EN	I agree	Female	Doctoral degree	Post-doctoral researcher	Yes		Institution of higher learning	Ecology/Evolution	Information on race/ethnicity removed to maintain anonymity of participants	Yes	Directed at author rather than work	Doctoral student	1	5	1	1	1
2019-03-03 18:42:00	2019-03-03 19:37:00	IP Address	100	3340	TRUE	2019-03-03 19:37:00	R_VP6XtlbGJ17KtUZ	anonymous	EN	I agree	Female	Doctoral degree	Post-doctoral researcher	No	Australia	State or Federal research agency	Ecology/Evolution	Information on race/ethnicity removed to maintain anonymity of participants	Yes	Lacked constructive criticism,Reflected personal opinions rather than evidence-based criticism,Mean-spirited or cruel	Doctoral student	2	5	5	5	5
2019-03-03 19:43:00	2019-03-03 19:54:00	IP Address	100	668	TRUE	2019-03-03 19:54:00	R_pKxeQBdt9HqWwUx	anonymous	EN	I agree	Female	Master's degree	Graduate student working toward Ph.D. or other doctoral degree	No		I am currently a student and/or does not apply	Oceanography	Information on race/ethnicity removed to maintain anonymity of participants	Yes	Lacked constructive criticism	Master's student	1	3	2	5	2
2019-03-03 19:54:00	2019-03-03 19:58:00	IP Address	100	226	TRUE	2019-03-03 19:58:00	R_12SAvuUvjyaDxZh	anonymous	EN	I agree	Female	Doctoral degree	Associate Professor	Yes		Institution of higher learning	Astronomy/Space sciences	Information on race/ethnicity removed to maintain anonymity of participants	Yes	Lacked constructive criticism,Mean-spirited or cruel	Assistant professor	1	5	4	4	2
2019-03-03 20:10:00	2019-03-03 20:15:00	IP Address	100	298	TRUE	2019-03-03 20:15:00	R_1n3npCMM46J0jjn	anonymous	EN	I agree	Female	Doctoral degree	Associate Professor	Yes		Institution of higher learning	Biology	Information on race/ethnicity removed to maintain anonymity of participants	Yes	Lacked constructive criticism,Directed at author rather than work,Reflected personal opinions rather than evidence-based criticism,Mean-spirited or cruel	Doctoral student,Post-doctoral researcher/Independent scientist	2	6	2	5	5
2019-03-03 20:37:00	2019-03-03 20:40:00	IP Address	100	177	TRUE	2019-03-03 20:40:00	R_XKVQfkYZChzCZTX	anonymous	EN	I agree	Female	Doctoral degree	Associate Professor	Yes		Institution of higher learning	Biology,Ecology/Evolution	Information on race/ethnicity removed to maintain anonymity of participants	Yes	Lacked constructive criticism,Directed at author rather than work,Reflected personal opinions rather than evidence-based criticism	Doctoral student,Assistant professor,Associate professor	7	10	4	4	4
2019-03-03 20:44:00	2019-03-03 20:48:00	IP Address	100	213	TRUE	2019-03-03 20:48:00	R_21gMEXVXvnJb9cx	anonymous	EN	I agree	Male	Doctoral degree	Full Professor	Yes		Institution of higher learning	Mathematics	Information on race/ethnicity removed to maintain anonymity of participants	No
2019-03-03 20:53:00	2019-03-03 21:13:00	IP Address	100	1226	TRUE	2019-03-03 21:13:00	R_2YokXIHAlqEwyZ6	anonymous	EN	I agree	Female	Doctoral degree	Assistant Professor	Yes		Institution of higher learning	Biology,Ecology/Evolution,Other	Information on race/ethnicity removed to maintain anonymity of participants	Yes	Lacked constructive criticism	Doctoral student,Post-doctoral researcher/Independent scientist	1	4	2	3	3
2019-03-03 21:03:00	2019-03-03 21:33:00	IP Address	100	1815	TRUE	2019-03-03 21:33:00	R_1DvhY7VlK8gEfaO	anonymous	EN	I agree	Male	Doctoral degree	Assistant Professor	Yes		Institution of higher learning	Biology	Information on race/ethnicity removed to maintain anonymity of participants	Yes	Lacked constructive criticism,Directed at author rather than work,Reflected personal opinions rather than evidence-based criticism,Mean-spirited or cruel	Doctoral student	1	12	4	2	1
2019-03-03 22:41:00	2019-03-03 22:44:00	IP Address	100	215	TRUE	2019-03-03 22:44:00	R_3n0kEW4hrfxhzDv	anonymous	EN	I agree	Male	Doctoral degree	Assistant Professor	Yes		Institution of higher learning	Ecology/Evolution,Engineering,Biomedical	Information on race/ethnicity removed to maintain anonymity of participants	No
2019-03-03 22:11:00	2019-03-03 22:48:00	IP Address	100	2184	TRUE	2019-03-03 22:48:00	R_vUEqein9IPi64dr	anonymous	EN	I agree	Male	Doctoral degree	Private Industry/Research Facility	Yes		State or Federal research agency	Geology/Earth Sciences	Information on race/ethnicity removed to maintain anonymity of participants	Yes	Lacked constructive criticism,Reflected personal opinions rather than evidence-based criticism,Mean-spirited or cruel	Non-tenure track academic scientist	2	7	4	2	2
2019-03-03 23:15:00	2019-03-03 23:17:00	IP Address	100	126	TRUE	2019-03-03 23:17:00	R_10vH33Ryyee4rc0	anonymous	EN	I agree	Female	Doctoral degree	None of the above	Yes		Institution of higher learning	Physics,Astronomy/Space sciences	Information on race/ethnicity removed to maintain anonymity of participants	No
2019-03-03 23:39:00	2019-03-03 23:46:00	IP Address	100	401	TRUE	2019-03-03 23:46:00	R_3jZEW1f5tcv6Aug	anonymous	EN	I agree	Female	Bachelor's degree	Graduate student working toward Ph.D. or other doctoral degree	No	Australia	I am currently a student and/or does not apply	Biology,Ecology/Evolution,Other	Information on race/ethnicity removed to maintain anonymity of participants	No
2019-03-04 00:03:00	2019-03-04 00:07:00	IP Address	100	251	TRUE	2019-03-04 00:07:00	R_2B42lAtOKKdpf9l	anonymous	EN	I agree	Male	Doctoral degree	Assistant Professor	No	Sweden	Institution of higher learning	Biology	Information on race/ethnicity removed to maintain anonymity of participants	No
2019-03-04 00:30:00	2019-03-04 00:35:00	IP Address	100	304	TRUE	2019-03-04 00:35:00	R_1MWI2fK8Slm5uSn	anonymous	EN	I agree	Female	Doctoral degree	State or Federal employee at non-degree granting institution or agency	No	Netherlands	State or Federal research agency	Other	Information on race/ethnicity removed to maintain anonymity of participants	Yes	Lacked constructive criticism,Directed at author rather than work,Reflected personal opinions rather than evidence-based criticism,Mean-spirited or cruel	Doctoral student	1	7	5	3	2
2019-03-04 01:32:00	2019-03-04 01:40:00	IP Address	100	517	TRUE	2019-03-04 01:40:00	R_1ND1cWdkmZAtzKd	anonymous	EN	I agree	Female	Bachelor's degree	Graduate student working toward Master's degree	No	New Zealand	I am currently a student and/or does not apply	Chemistry,Other	Information on race/ethnicity removed to maintain anonymity of participants	No
2019-03-04 01:09:00	2019-03-04 01:46:00	IP Address	100	2248	TRUE	2019-03-04 01:46:00	R_1gjQvVn9aKhGqyM	anonymous	EN	I agree	Male	Doctoral degree	Full Professor	No	France	State or Federal research agency	Ecology/Evolution	Information on race/ethnicity removed to maintain anonymity of participants	Yes	Lacked constructive criticism,Reflected personal opinions rather than evidence-based criticism	Doctoral student	2	13	3	3	2
2019-03-04 04:08:00	2019-03-04 04:14:00	IP Address	100	338	TRUE	2019-03-04 04:14:00	R_2viQVhuH5ijmeQJ	anonymous	EN	I agree	Female	Doctoral degree	Full Professor	No	Canada	Institution of higher learning	Psychology	Information on race/ethnicity removed to maintain anonymity of participants	Yes	Lacked constructive criticism,Reflected personal opinions rather than evidence-based criticism,Mean-spirited or cruel	Post-doctoral researcher/Independent scientist	1	10	1	1	1
2019-03-04 04:56:00	2019-03-04 05:03:00	IP Address	100	429	TRUE	2019-03-04 05:03:00	R_0jgxijblCOwYaCB	anonymous	EN	I agree	Female	Doctoral degree	Post-doctoral researcher	Yes		Institution of higher learning	Biology,Ecology/Evolution	Information on race/ethnicity removed to maintain anonymity of participants	Yes	Lacked constructive criticism	Post-doctoral researcher/Independent scientist	1	3	4	4	2
2019-03-04 06:21:00	2019-03-04 06:28:00	IP Address	100	406	TRUE	2019-03-04 06:28:00	R_2CZEzVvCvO4omta	anonymous	EN	I agree	Male	Bachelor's degree	Graduate student working toward Ph.D. or other doctoral degree	Yes			Biology,Ecology/Evolution	Information on race/ethnicity removed to maintain anonymity of participants	No
2019-03-04 06:28:00	2019-03-04 06:30:00	IP Address	100	123	TRUE	2019-03-04 06:30:00	R_10JkMUwQSC2zwoU	anonymous	EN	I agree	Male	Doctoral degree	State or Federal employee at non-degree granting institution or agency	Yes		State or Federal research agency	Biology,Ecology/Evolution	Information on race/ethnicity removed to maintain anonymity of participants	No
2019-03-04 06:29:00	2019-03-04 06:33:00	IP Address	100	217	TRUE	2019-03-04 06:33:00	R_1oGDEVOSjKk2YCt	anonymous	EN	I agree	Female	Doctoral degree	Associate Professor	Yes		Institution of higher learning	Geology/Earth Sciences	Information on race/ethnicity removed to maintain anonymity of participants	Yes	Lacked constructive criticism,Directed at author rather than work,Reflected personal opinions rather than evidence-based criticism,Mean-spirited or cruel	Undergraduate student,Doctoral student,Post-doctoral researcher/Independent scientist,Assistant professor,Associate professor,Non-tenure track academic scientist	20	60	4	4	3
2019-03-04 06:55:00	2019-03-04 06:59:00	IP Address	100	233	TRUE	2019-03-04 06:59:00	R_3HnJYmhKt1QD3b6	anonymous	EN	I agree	Male	Doctoral degree	Full Professor	Yes		Institution of higher learning	Other	Information on race/ethnicity removed to maintain anonymity of participants	Yes	Lacked constructive criticism,Directed at author rather than work,Reflected personal opinions rather than evidence-based criticism	Doctoral student,Assistant professor	2	25	2	2	3
2019-03-04 07:12:00	2019-03-04 07:17:00	IP Address	100	317	TRUE	2019-03-04 07:17:00	R_2at02QstNawP619	anonymous	EN	I agree	Male	Doctoral degree	Post-doctoral researcher	No	Spain	State or Federal research agency	Ecology/Evolution	Information on race/ethnicity removed to maintain anonymity of participants	No
2019-03-04 07:15:00	2019-03-04 07:20:00	IP Address	100	288	TRUE	2019-03-04 07:20:00	R_XMVYd8fq3Ux012h	anonymous	EN	I agree	Female	Doctoral degree	Assistant Professor	Yes		Institution of higher learning	Biology,Psychology	Information on race/ethnicity removed to maintain anonymity of participants	Yes	Lacked constructive criticism,Directed at author rather than work	Master's student,Doctoral student	2	10	3	3	1
2019-03-04 07:53:00	2019-03-04 07:57:00	IP Address	100	271	TRUE	2019-03-04 07:57:00	R_1o6djUYKr8Uu1o2	anonymous	EN	I agree	Female	Master's degree	Graduate student working toward Ph.D. or other doctoral degree	Yes		I am currently a student and/or does not apply	Biology,Ecology/Evolution	Information on race/ethnicity removed to maintain anonymity of participants	No
2019-03-04 07:51:00	2019-03-04 08:02:00	IP Address	100	643	TRUE	2019-03-04 08:02:00	R_2YhuEPnWTKZFfUk	anonymous	EN	I agree	Female	Doctoral degree	Associate Professor	Yes		Institution of higher learning	Ecology/Evolution	Information on race/ethnicity removed to maintain anonymity of participants	Yes	Reflected personal opinions rather than evidence-based criticism	Doctoral student	3	19	5	2	2
2019-03-04 08:00:00	2019-03-04 08:03:00	IP Address	100	178	TRUE	2019-03-04 08:03:00	R_0B4CCAFhuxE3mMx	anonymous	EN	I agree	Female	Doctoral degree	Full Professor	Yes		Institution of higher learning	Biology	Information on race/ethnicity removed to maintain anonymity of participants	Yes	Lacked constructive criticism,Directed at author rather than work,Reflected personal opinions rather than evidence-based criticism	Doctoral student,Assistant professor	3	13	4	5	4
2019-03-04 08:41:00	2019-03-04 08:44:00	IP Address	100	206	TRUE	2019-03-04 08:44:00	R_2dgsxrcdTDDHRDC	anonymous	EN	I agree	Male	Doctoral degree	State or Federal employee at non-degree granting institution or agency	Yes		State or Federal research agency	Biology,Ecology/Evolution	Information on race/ethnicity removed to maintain anonymity of participants	No
2019-03-04 09:03:00	2019-03-04 09:11:00	IP Address	100	484	TRUE	2019-03-04 09:11:00	R_2t3z88VViHF2ycz	anonymous	EN	I agree	Male	Doctoral degree	Full Professor	Yes		Institution of higher learning	Biology,Ecology/Evolution,Oceanography	Information on race/ethnicity removed to maintain anonymity of participants	Yes	Lacked constructive criticism,Directed at author rather than work,Reflected personal opinions rather than evidence-based criticism	Doctoral student,Post-doctoral researcher/Independent scientist,Assistant professor		14	3	3	1
2019-03-04 09:12:00	2019-03-04 09:17:00	IP Address	100	310	TRUE	2019-03-04 09:17:00	R_SZzgBwVprL738at	anonymous	EN	I agree	Male	Doctoral degree	Associate Professor	Yes		Institution of higher learning	Biology	Information on race/ethnicity removed to maintain anonymity of participants	Yes	Lacked constructive criticism,Directed at author rather than work,Reflected personal opinions rather than evidence-based criticism,Mean-spirited or cruel	Doctoral student	1	33	4	3	1
2019-03-04 09:04:00	2019-03-04 09:18:00	IP Address	100	790	TRUE	2019-03-04 09:18:00	R_2RPUjZHyQRvwhh9	anonymous	EN	I agree	Female	Doctoral degree	Assistant Professor	No		Institution of higher learning	Other	Information on race/ethnicity removed to maintain anonymity of participants	Yes	Lacked constructive criticism,Directed at author rather than work,Reflected personal opinions rather than evidence-based criticism,Mean-spirited or cruel	Doctoral student,Assistant professor	4	18	4	3	5
2019-03-04 09:16:00	2019-03-04 09:21:00	IP Address	100	299	TRUE	2019-03-04 09:21:00	R_2wHqvamr3gA3Z10	anonymous	EN	I agree	Male	Doctoral degree	Associate Professor	Yes		Institution of higher learning	Other	Information on race/ethnicity removed to maintain anonymity of participants	Yes	Lacked constructive criticism,Reflected personal opinions rather than evidence-based criticism	Doctoral student,Assistant professor	4	45	2	2	1
2019-03-04 09:24:00	2019-03-04 09:29:00	IP Address	100	290	TRUE	2019-03-04 09:29:00	R_RbrDSnW6iuEJUrv	anonymous	EN	I agree	Female	Doctoral degree	Non-tenure track full-time instructor	Yes		Institution of higher learning	Biology,Ecology/Evolution	Information on race/ethnicity removed to maintain anonymity of participants	No
2019-03-04 09:21:00	2019-03-04 09:31:00	IP Address	100	608	TRUE	2019-03-04 09:31:00	R_3jflJ2uOXeTdZ3S	anonymous	EN	I agree	Male	Doctoral degree	Full Professor	Yes		Institution of higher learning	Oceanography	Information on race/ethnicity removed to maintain anonymity of participants	Yes	Lacked constructive criticism,Reflected personal opinions rather than evidence-based criticism,Mean-spirited or cruel	Doctoral student,Assistant professor,Full professor	4	80	2	1	1
2019-03-04 09:35:00	2019-03-04 09:41:00	IP Address	100	395	TRUE	2019-03-04 09:41:00	R_25Sd7873eaTRVcc	anonymous	EN	I agree	Male	Doctoral degree	None of the above	Yes		Institution of higher learning	Biology,Ecology/Evolution,Oceanography	Information on race/ethnicity removed to maintain anonymity of participants	No
2019-03-04 09:32:00	2019-03-04 09:49:00	IP Address	100	1036	TRUE	2019-03-04 09:49:00	R_21ivSxqK1qLJz7e	anonymous	EN	I agree	Male	Doctoral degree	Assistant Professor	Yes		Institution of higher learning	Chemistry	Information on race/ethnicity removed to maintain anonymity of participants	Yes	Lacked constructive criticism,Reflected personal opinions rather than evidence-based criticism	Doctoral student,Post-doctoral researcher/Independent scientist	2	15	1	2	2
2019-03-04 09:52:00	2019-03-04 09:58:00	IP Address	100	346	TRUE	2019-03-04 09:58:00	R_pawvfgQzVxrD4Kl	anonymous	EN	I agree	Female	Doctoral degree	Non-tenure track full-time instructor	Yes		Institution of higher learning	Biology	Information on race/ethnicity removed to maintain anonymity of participants	No
2019-03-04 10:01:00	2019-03-04 10:10:00	IP Address	100	559	TRUE	2019-03-04 10:10:00	R_2Y9T6Bf3lr9P8A7	anonymous	EN	I agree	Male	Doctoral degree	Full Professor	Yes		Institution of higher learning	Mathematics	Information on race/ethnicity removed to maintain anonymity of participants	Yes	Lacked constructive criticism,Reflected personal opinions rather than evidence-based criticism	Assistant professor,Associate professor,Full professor	10	11	1	3	2
2019-03-04 10:13:00	2019-03-04 10:16:00	IP Address	100	174	TRUE	2019-03-04 10:16:00	R_31Zzp7L0y8ZX8FJ	anonymous	EN	I agree	Male	Doctoral degree	Full Professor	Yes		Institution of higher learning	Chemistry	Information on race/ethnicity removed to maintain anonymity of participants	Yes	Reflected personal opinions rather than evidence-based criticism	Industry professional,Full professor	5		1	1	1
2019-03-04 10:21:00	2019-03-04 10:30:00	IP Address	100	539	TRUE	2019-03-04 10:30:00	R_3lQEMWXP5kziWiY	anonymous	EN	I agree	Female	Doctoral degree	Full Professor	Yes		Institution of higher learning	Psychology	Information on race/ethnicity removed to maintain anonymity of participants	Yes	Lacked constructive criticism,Directed at author rather than work,Reflected personal opinions rather than evidence-based criticism,Mean-spirited or cruel	Post-doctoral researcher/Independent scientist,Assistant professor	10	40	3	3	2
2019-03-04 10:38:00	2019-03-04 10:47:00	IP Address	100	554	TRUE	2019-03-04 10:47:00	R_RC5hF8sp0dh54v7	anonymous	EN	I agree	Female	Doctoral degree	Post-doctoral researcher	Yes		Institution of higher learning	Other	Information on race/ethnicity removed to maintain anonymity of participants	Yes	Lacked constructive criticism,Directed at author rather than work,Reflected personal opinions rather than evidence-based criticism	Doctoral student,Post-doctoral researcher/Independent scientist	2	1	4	5	5
2019-03-04 10:36:00	2019-03-04 10:56:00	IP Address	100	1167	TRUE	2019-03-04 10:56:00	R_248ky9yKlOUMJ3I	anonymous	EN	I agree	Female	Doctoral degree	Post-doctoral researcher	Yes		Institution of higher learning	Ecology/Evolution	Information on race/ethnicity removed to maintain anonymity of participants	Yes	Lacked constructive criticism	Doctoral student	1	2	3	2	1
2019-03-04 11:30:00	2019-03-04 11:35:00	IP Address	100	304	TRUE	2019-03-04 11:35:00	R_2zqj4z5UQwEPNvy	anonymous	EN	I agree	Female	Doctoral degree	Assistant Professor	Yes		Institution of higher learning	Chemistry	Information on race/ethnicity removed to maintain anonymity of participants	Yes	Lacked constructive criticism,Directed at author rather than work,Reflected personal opinions rather than evidence-based criticism	Post-doctoral researcher/Independent scientist	1	4	1	2	1
2019-03-04 11:35:00	2019-03-04 11:43:00	IP Address	100	463	TRUE	2019-03-04 11:43:00	R_2saxi8AVe0SLK62	anonymous	EN	I agree	Female	Bachelor's degree	Graduate student working toward Master's degree	Yes		I am currently a student and/or does not apply	Biology,Ecology/Evolution	Information on race/ethnicity removed to maintain anonymity of participants	Yes	Lacked constructive criticism,Reflected personal opinions rather than evidence-based criticism,Mean-spirited or cruel	Master's student	1	1	3	2	1
2019-03-04 11:39:00	2019-03-04 11:43:00	IP Address	100	228	TRUE	2019-03-04 11:43:00	R_qx6Mg8CjJlX1f1v	anonymous	EN	I agree	Female	Doctoral degree	Post-doctoral researcher	Yes			Biology	Information on race/ethnicity removed to maintain anonymity of participants	No
2019-03-04 11:41:00	2019-03-04 11:45:00	IP Address	100	235	TRUE	2019-03-04 11:45:00	R_2EoWr6qITZ3NAC6	anonymous	EN	I agree	Female	Master's degree	Non-tenure track full-time instructor	Yes		Institution of higher learning	Biology,Ecology/Evolution,Oceanography	Information on race/ethnicity removed to maintain anonymity of participants	Yes	Lacked constructive criticism	Master's student	1	4	2	2	1
2019-03-04 11:37:00	2019-03-04 11:53:00	IP Address	100	972	TRUE	2019-03-04 11:53:00	R_2cA6kXG52htZfLY	anonymous	EN	I agree	Male	Doctoral degree	Assistant Professor	Yes		Institution of higher learning	Biology,Ecology/Evolution	Information on race/ethnicity removed to maintain anonymity of participants	Yes	Mean-spirited or cruel	Doctoral student	1	6	2	1	1
2019-03-04 11:30:00	2019-03-04 12:01:00	IP Address	100	1876	TRUE	2019-03-04 12:01:00	R_1eETc6nDxXg0LN3	anonymous	EN	I agree	I prefer not to say	Other professional degree	None of the above	Yes		Institution of higher learning	Ecology/Evolution,Other	Information on race/ethnicity removed to maintain anonymity of participants	Yes	Directed at author rather than work	Master's student	1	0	3	4	1
2019-03-04 12:07:00	2019-03-04 12:11:00	IP Address	100	245	TRUE	2019-03-04 12:11:00	R_1IcwwNTcwICbWVP	anonymous	EN	I agree	Male	Doctoral degree	Full Professor	Yes		Institution of higher learning	Chemistry,Oceanography	Information on race/ethnicity removed to maintain anonymity of participants	No
2019-03-04 12:09:00	2019-03-04 12:13:00	IP Address	100	243	TRUE	2019-03-04 12:13:00	R_26byBzf6pHUjJ3G	anonymous	EN	I agree	Male	Doctoral degree	Assistant Professor	Yes		Institution of higher learning	Biology,Ecology/Evolution	Information on race/ethnicity removed to maintain anonymity of participants	No
2019-03-04 12:12:00	2019-03-04 12:25:00	IP Address	100	769	TRUE	2019-03-04 12:25:00	R_3nedxrNGyn4L8r4	anonymous	EN	I agree	Female	Doctoral degree	Assistant Professor	Yes		Institution of higher learning	Biology,Ecology/Evolution	Information on race/ethnicity removed to maintain anonymity of participants	Yes	Reflected personal opinions rather than evidence-based criticism	Assistant professor	2	13	1	3	1
2019-03-04 12:05:00	2019-03-04 12:26:00	IP Address	100	1270	TRUE	2019-03-04 12:26:00	R_3RynoehZIEyfGW8	anonymous	EN	I agree	Male	Doctoral degree	Full Professor	Yes		Institution of higher learning	Chemistry	Information on race/ethnicity removed to maintain anonymity of participants	No
2019-03-04 12:48:00	2019-03-04 12:52:00	IP Address	100	238	TRUE	2019-03-04 12:52:00	R_XX1afSv3CHoU4wN	anonymous	EN	I agree	Male	Master's degree	None of the above	Yes		Institution of higher learning	Biology	Information on race/ethnicity removed to maintain anonymity of participants	No
2019-03-04 12:41:00	2019-03-04 13:00:00	IP Address	100	1140	TRUE	2019-03-04 13:00:00	R_YPOhzZ75WnStuud	anonymous	EN	I agree	Male	Doctoral degree	None of the above	No	Canada	Institution of higher learning	Ecology/Evolution	Information on race/ethnicity removed to maintain anonymity of participants	Yes	Lacked constructive criticism	Doctoral student	1	3	1	5	5
2019-03-04 13:37:00	2019-03-04 13:43:00	IP Address	100	391	TRUE	2019-03-04 13:43:00	R_3QLVxQtF1bqAhyx	anonymous	EN	I agree	Female	Doctoral degree	Associate Professor	Yes		Institution of higher learning	Biology	Information on race/ethnicity removed to maintain anonymity of participants	Yes	Lacked constructive criticism,Reflected personal opinions rather than evidence-based criticism,Mean-spirited or cruel	Doctoral student,Post-doctoral researcher/Independent scientist,Assistant professor	5	37	4	2	2
2019-03-04 13:54:00	2019-03-04 13:59:00	IP Address	100	319	TRUE	2019-03-04 13:59:00	R_b87TskaXJ8PWctb	anonymous	EN	I agree	Male	Doctoral degree	Non-tenure track full-time instructor	Yes		Institution of higher learning	Biology	Information on race/ethnicity removed to maintain anonymity of participants	Yes	Lacked constructive criticism,Directed at author rather than work	Master's student,Doctoral student,Non-tenure track academic scientist	3	2	2	1	1
2019-03-04 14:23:00	2019-03-04 14:29:00	IP Address	100	382	TRUE	2019-03-04 14:29:00	R_3s7EHSDIn36z7li	anonymous	EN	I agree	Male	Doctoral degree	Assistant Professor	Yes		Institution of higher learning	Biology,Ecology/Evolution	Information on race/ethnicity removed to maintain anonymity of participants	No
2019-03-04 14:28:00	2019-03-04 14:32:00	IP Address	100	226	TRUE	2019-03-04 14:32:00	R_2VEY2b71rhK8cwQ	anonymous	EN	I agree	Female	Doctoral degree	Assistant Professor	Yes		Institution of higher learning	Other	Information on race/ethnicity removed to maintain anonymity of participants	No
2019-03-04 14:41:00	2019-03-04 14:43:00	IP Address	100	126	TRUE	2019-03-04 14:43:00	R_2X6hFzCfxDLSAt5	anonymous	EN	I agree	Female	Doctoral degree	Non-tenure track full-time instructor	Yes		Institution of higher learning	Biology,Ecology/Evolution	Information on race/ethnicity removed to maintain anonymity of participants	No
2019-03-04 14:50:00	2019-03-04 14:53:00	IP Address	100	190	TRUE	2019-03-04 14:53:00	R_2TENWpwu6awhwWR	anonymous	EN	I agree	Female	Doctoral degree	Associate Professor	No		Institution of higher learning	Geology/Earth Sciences	Information on race/ethnicity removed to maintain anonymity of participants	Yes	Directed at author rather than work,Mean-spirited or cruel	Assistant professor	1	8	3	3	1
2019-03-03 16:57:00	2019-03-04 15:37:00	IP Address	100	81617	TRUE	2019-03-04 15:37:00	R_2wgnKqltKgKtI7D	anonymous	EN	I agree	Male	Doctoral degree	State or Federal employee at non-degree granting institution or agency	No	New Zealand	State or Federal research agency	Ecology/Evolution,Oceanography,Physics,Mathematics	Information on race/ethnicity removed to maintain anonymity of participants	Yes	Lacked constructive criticism,Reflected personal opinions rather than evidence-based criticism	Doctoral student,Post-doctoral researcher/Independent scientist	2	10	4	3	3
2019-03-04 15:48:00	2019-03-04 15:51:00	IP Address	100	196	TRUE	2019-03-04 15:51:00	R_3KUYiSUaUxB4B1Y	anonymous	EN	I agree	Female	Master's degree	State or Federal employee at non-degree granting institution or agency	Yes		Institution of higher learning	Biology,Ecology/Evolution	Information on race/ethnicity removed to maintain anonymity of participants	No
2019-03-04 15:38:00	2019-03-04 15:51:00	IP Address	100	810	TRUE	2019-03-04 15:51:00	R_3qrQIsPJ8LEnem9	anonymous	EN	I agree	Female	Doctoral degree	Non-tenure track full-time instructor	Yes		Institution of higher learning	Biology	Information on race/ethnicity removed to maintain anonymity of participants	No
2019-03-04 16:57:00	2019-03-04 17:01:00	IP Address	100	269	TRUE	2019-03-04 17:01:00	R_2anpMChdifjsZn7	anonymous	EN	I agree	Female	Doctoral degree	State or Federal employee at non-degree granting institution or agency	No	New Zealand	State or Federal research agency	Geology/Earth Sciences	Information on race/ethnicity removed to maintain anonymity of participants	No
2019-03-04 17:56:00	2019-03-04 18:01:00	IP Address	100	301	TRUE	2019-03-04 18:01:00	R_1nYFVCktJzRXJt0	anonymous	EN	I agree	Female	Doctoral degree	Full Professor	Yes		Institution of higher learning	Biology,Ecology/Evolution	Information on race/ethnicity removed to maintain anonymity of participants	Yes	Lacked constructive criticism,Directed at author rather than work,Reflected personal opinions rather than evidence-based criticism,Mean-spirited or cruel	Doctoral student,Post-doctoral researcher/Independent scientist,Assistant professor,Associate professor,Full professor	10	45	2	3	4
2019-03-04 19:32:00	2019-03-04 19:37:00	IP Address	100	331	TRUE	2019-03-04 19:37:00	R_125CsRQhi37FCJH	anonymous	EN	I agree	Female	Doctoral degree	Post-doctoral researcher	Yes		Institution of higher learning	Psychology,Biomedical	Information on race/ethnicity removed to maintain anonymity of participants	Yes	Lacked constructive criticism,Directed at author rather than work,Reflected personal opinions rather than evidence-based criticism,Mean-spirited or cruel	Doctoral student	3	2	5	5	5
2019-03-04 20:23:00	2019-03-04 20:30:00	IP Address	100	376	TRUE	2019-03-04 20:30:00	R_1P5y1Iss4YFKkxf	anonymous	EN	I agree	Female	Doctoral degree	Associate Professor	Yes		Institution of higher learning	Biology	Information on race/ethnicity removed to maintain anonymity of participants	Yes	Directed at author rather than work	Doctoral student	1	30	3	3	3
2019-03-05 05:57:00	2019-03-05 06:06:00	IP Address	100	531	TRUE	2019-03-05 06:06:00	R_1pEFrPGgKEppFFH	anonymous	EN	I agree	Male	Doctoral degree	Associate Professor	Yes		Institution of higher learning	Biology	Information on race/ethnicity removed to maintain anonymity of participants	Yes	Lacked constructive criticism,Reflected personal opinions rather than evidence-based criticism,Mean-spirited or cruel	Master's student,Doctoral student	3	11	4	2	2
2019-03-04 08:05:00	2019-03-05 07:00:00	IP Address	100	82489	TRUE	2019-03-05 07:00:00	R_1H2f5LtAClGDpXM	anonymous	EN	I agree	Female	Doctoral degree	Post-doctoral researcher	Yes		Institution of higher learning	Biology,Biomedical	Information on race/ethnicity removed to maintain anonymity of participants	No
2019-03-05 09:58:00	2019-03-05 10:04:00	IP Address	100	369	TRUE	2019-03-05 10:04:00	R_1JElJZOssNkJ5qD	anonymous	EN	I agree	Female	Doctoral degree	Post-doctoral researcher	No	Australia	Institution of higher learning	Biology	Information on race/ethnicity removed to maintain anonymity of participants	Yes	Lacked constructive criticism,Directed at author rather than work,Reflected personal opinions rather than evidence-based criticism	Doctoral student,Post-doctoral researcher/Independent scientist	2	3	5	5	3
2019-03-05 10:00:00	2019-03-05 10:10:00	IP Address	100	579	TRUE	2019-03-05 10:10:00	R_2Ce9GnCN5dveGQl	anonymous	EN	I agree	Male	Doctoral degree	Private Industry/Research Facility	Yes		Industry/Privately-owned company	Biology,Chemistry,Ecology/Evolution,Oceanography	Information on race/ethnicity removed to maintain anonymity of participants	Yes	Reflected personal opinions rather than evidence-based criticism	Industry professional	1	3	1	1	1
2019-03-05 10:07:00	2019-03-05 10:15:00	IP Address	100	484	TRUE	2019-03-05 10:15:00	R_1pzjEO284NnTpZ1	anonymous	EN	I agree	Female	Master's degree	Graduate student working toward Ph.D. or other doctoral degree	No	Chile	I am currently a student and/or does not apply	Biology,Ecology/Evolution	Information on race/ethnicity removed to maintain anonymity of participants	Yes	Lacked constructive criticism	Master's student	1	1	1	4	4
2019-03-05 10:15:00	2019-03-05 10:20:00	IP Address	100	294	TRUE	2019-03-05 10:20:00	R_3CI65coNCMGP0Zm	anonymous	EN	I agree	Female	Doctoral degree	State or Federal employee at non-degree granting institution or agency	Yes		State or Federal research agency	Biology,Ecology/Evolution,Mathematics	Information on race/ethnicity removed to maintain anonymity of participants	Yes	Reflected personal opinions rather than evidence-based criticism	Doctoral student,Post-doctoral researcher/Independent scientist			1	3	4
2019-03-05 10:11:00	2019-03-05 10:20:00	IP Address	100	538	TRUE	2019-03-05 10:20:00	R_31usKSV24alUjFN	anonymous	EN	I agree	Male	Master's degree	State or Federal employee at non-degree granting institution or agency	Yes		State or Federal research agency	Biology	Information on race/ethnicity removed to maintain anonymity of participants	No
2019-03-05 10:23:00	2019-03-05 10:27:00	IP Address	100	212	TRUE	2019-03-05 10:27:00	R_1IGea1lITwkPMkd	anonymous	EN	I agree	Female	Doctoral degree	Associate Professor	Yes		Institution of higher learning	Biology,Ecology/Evolution,Oceanography	Information on race/ethnicity removed to maintain anonymity of participants	Yes	Lacked constructive criticism,Directed at author rather than work,Reflected personal opinions rather than evidence-based criticism,Mean-spirited or cruel	Post-doctoral researcher/Independent scientist,Assistant professor,Associate professor	5	15	2	3	3
2019-03-05 10:28:00	2019-03-05 10:32:00	IP Address	100	244	TRUE	2019-03-05 10:32:00	R_QcdYg3PymTfGNTb	anonymous	EN	I agree	Female	Doctoral degree	Graduate student working toward Ph.D. or other doctoral degree	No	Saudi Arabia	I am currently a student and/or does not apply	Biology,Ecology/Evolution	Information on race/ethnicity removed to maintain anonymity of participants	No
2019-03-05 10:34:00	2019-03-05 10:38:00	IP Address	100	206	TRUE	2019-03-05 10:38:00	R_RK0L9eSyh5D6ntv	anonymous	EN	I agree	Male	Doctoral degree	State or Federal employee at non-degree granting institution or agency	Yes		State or Federal research agency	Biology	Information on race/ethnicity removed to maintain anonymity of participants	Yes	Lacked constructive criticism	Doctoral student	1	5	1	1	1
2019-03-05 10:33:00	2019-03-05 10:38:00	IP Address	100	285	TRUE	2019-03-05 10:38:00	R_1gC1d7rYjIkv9iT	anonymous	EN	I agree	Male	Doctoral degree	Post-doctoral researcher	No	Israel	Institution of higher learning	Geology/Earth Sciences,Oceanography	Information on race/ethnicity removed to maintain anonymity of participants	No
2019-03-05 10:37:00	2019-03-05 10:43:00	IP Address	100	387	TRUE	2019-03-05 10:44:00	R_1kXJenoAVbeq3XP	anonymous	EN	I agree	Female	Doctoral degree	Post-doctoral researcher	No	Portugal	Institution of higher learning	Biology	Information on race/ethnicity removed to maintain anonymity of participants	No
2019-03-05 10:41:00	2019-03-05 10:46:00	IP Address	100	262	TRUE	2019-03-05 10:46:00	R_10BKFD4gANFsFBS	anonymous	EN	I agree	Female	Master's degree	Graduate student working toward Ph.D. or other doctoral degree	Yes		I am currently a student and/or does not apply	Biology,Ecology/Evolution,Other	Information on race/ethnicity removed to maintain anonymity of participants	No
2019-03-05 10:32:00	2019-03-05 10:46:00	IP Address	100	831	TRUE	2019-03-05 10:46:00	R_3ekwXq1UrO5tb5L	anonymous	EN	I agree	Female	Doctoral degree	Post-doctoral researcher	Yes		Institution of higher learning	Biology,Ecology/Evolution,Other	Information on race/ethnicity removed to maintain anonymity of participants	Yes	Lacked constructive criticism,Reflected personal opinions rather than evidence-based criticism,Mean-spirited or cruel	Post-doctoral researcher/Independent scientist	1	12	1	2	1
2019-03-05 10:48:00	2019-03-05 10:52:00	IP Address	100	238	TRUE	2019-03-05 10:52:00	R_REKfcbCKO7SpRuh	anonymous	EN	I agree	Female	Doctoral degree	None of the above	No	Ireland	Other	Biology	Information on race/ethnicity removed to maintain anonymity of participants	Yes	Lacked constructive criticism,Directed at author rather than work,Reflected personal opinions rather than evidence-based criticism	Doctoral student,Post-doctoral researcher/Independent scientist	4	14	3	2	2
2019-03-05 10:43:00	2019-03-05 10:52:00	IP Address	100	557	TRUE	2019-03-05 10:52:00	R_27sqE4aoFlGrSvq	anonymous	EN	I agree	Female	Doctoral degree	Associate Professor	Yes		Institution of higher learning	Geology/Earth Sciences,Oceanography	Information on race/ethnicity removed to maintain anonymity of participants	Yes	Directed at author rather than work,Reflected personal opinions rather than evidence-based criticism,Mean-spirited or cruel	Assistant professor	2	10	2	2	1
2019-03-05 10:20:00	2019-03-05 10:53:00	IP Address	100	1944	TRUE	2019-03-05 10:53:00	R_1DwFgLAY8Xhx2KF	anonymous	EN	I agree	Male	Doctoral degree	Full Professor	No	Trinidad and Tobago	Institution of higher learning	Biology,Ecology/Evolution,Oceanography	Information on race/ethnicity removed to maintain anonymity of participants	Yes	Lacked constructive criticism,Directed at author rather than work,Reflected personal opinions rather than evidence-based criticism,Mean-spirited or cruel	Doctoral student	1	18	2	1	1
2019-03-05 10:38:00	2019-03-05 10:53:00	IP Address	100	921	TRUE	2019-03-05 10:53:00	R_SHmNzxXfN4xxVhn	anonymous	EN	I agree	Female	Master's degree	State or Federal employee at non-degree granting institution or agency	Yes		State or Federal research agency	Biology,Ecology/Evolution,Other	Information on race/ethnicity removed to maintain anonymity of participants	No
2019-03-05 10:35:00	2019-03-05 10:58:00	IP Address	100	1340	TRUE	2019-03-05 10:58:00	R_1LMyARHUKE87hCN	anonymous	EN	I agree	Male	Doctoral degree	Post-doctoral researcher	Yes		Institution of higher learning	Biology,Ecology/Evolution,Oceanography	Information on race/ethnicity removed to maintain anonymity of participants	Yes	Lacked constructive criticism,Reflected personal opinions rather than evidence-based criticism,Mean-spirited or cruel	Doctoral student	2	4	4	3	3
2019-03-05 10:53:00	2019-03-05 10:59:00	IP Address	100	366	TRUE	2019-03-05 10:59:00	R_2E4x2kbv9uIYxuI	anonymous	EN	I agree	Female	Doctoral degree	State or Federal employee at non-degree granting institution or agency	Yes		State or Federal research agency	Geology/Earth Sciences,Oceanography	Information on race/ethnicity removed to maintain anonymity of participants	Yes	Directed at author rather than work,Reflected personal opinions rather than evidence-based criticism,Mean-spirited or cruel	Post-doctoral researcher/Independent scientist,Non-tenure track academic scientist	5	20	1	2	1
2019-03-05 10:57:00	2019-03-05 11:08:00	IP Address	100	675	TRUE	2019-03-05 11:08:00	R_2AZFcEZDRsTWaXe	anonymous	EN	I agree	Female	Master's degree	Graduate student working toward Ph.D. or other doctoral degree	Yes			Biology,Ecology/Evolution,Oceanography	Information on race/ethnicity removed to maintain anonymity of participants	Yes	Lacked constructive criticism,Reflected personal opinions rather than evidence-based criticism,Mean-spirited or cruel	Undergraduate student,Master's student,Doctoral student	2	4	5	5	5
2019-03-05 11:08:00	2019-03-05 11:17:00	IP Address	100	515	TRUE	2019-03-05 11:17:00	R_2ZCjgkZpZaby4vO	anonymous	EN	I agree	Male	Doctoral degree	State or Federal employee at non-degree granting institution or agency	No	Israel	State or Federal research agency	Biology,Ecology/Evolution,Engineering	Information on race/ethnicity removed to maintain anonymity of participants	Yes	Lacked constructive criticism	Master's student,Post-doctoral researcher/Independent scientist	2	12	3	3	3
2019-03-05 11:07:00	2019-03-05 11:20:00	IP Address	100	806	TRUE	2019-03-05 11:20:00	R_3jfxBzIm8F1hCIY	anonymous	EN	I agree	Male	Doctoral degree	None of the above	Yes		Other	Ecology/Evolution	Information on race/ethnicity removed to maintain anonymity of participants	No
2019-03-05 11:05:00	2019-03-05 11:23:00	IP Address	100	1092	TRUE	2019-03-05 11:23:00	R_qFtjckm5M3JfX45	anonymous	EN	I agree	Female	Doctoral degree	Assistant Professor	Yes		Institution of higher learning	Ecology/Evolution	Information on race/ethnicity removed to maintain anonymity of participants	Yes	Lacked constructive criticism,Reflected personal opinions rather than evidence-based criticism	Doctoral student	2	12	2	2	1
2019-03-05 11:14:00	2019-03-05 11:34:00	IP Address	100	1215	TRUE	2019-03-05 11:34:00	R_3UWzWdwWMUFqEJr	anonymous	EN	I agree	Male	Doctoral degree	Post-doctoral researcher	No	Canada	Institution of higher learning	Biology	Information on race/ethnicity removed to maintain anonymity of participants	Yes	Lacked constructive criticism,Directed at author rather than work,Reflected personal opinions rather than evidence-based criticism,Mean-spirited or cruel	Doctoral student,Post-doctoral researcher/Independent scientist	5	7	3	4	4
2019-03-05 11:32:00	2019-03-05 11:35:00	IP Address	100	167	TRUE	2019-03-05 11:35:00	R_OIgWhGKQrpRZ45j	anonymous	EN	I agree	Female	Master's degree	Graduate student working toward Ph.D. or other doctoral degree	No	Portugal	I am currently a student and/or does not apply	Engineering	Information on race/ethnicity removed to maintain anonymity of participants	No
2019-03-05 11:33:00	2019-03-05 11:37:00	IP Address	100	250	TRUE	2019-03-05 11:37:00	R_pQN3B0MEND6gprP	anonymous	EN	I agree	Male	Master's degree	Graduate student working toward Ph.D. or other doctoral degree	No	Mexico	I am currently a student and/or does not apply	Biology,Ecology/Evolution,Oceanography	Information on race/ethnicity removed to maintain anonymity of participants	No
2019-03-05 11:25:00	2019-03-05 11:37:00	IP Address	100	761	TRUE	2019-03-05 11:37:00	R_3sAo7Lb2HueX0c5	anonymous	EN	I agree	Male	Doctoral degree	Associate Professor	No	Netherlands	Institution of higher learning	Biology	Information on race/ethnicity removed to maintain anonymity of participants	Yes	Lacked constructive criticism,Directed at author rather than work,Reflected personal opinions rather than evidence-based criticism	Post-doctoral researcher/Independent scientist	2	103	1	1	1
2019-03-05 10:52:00	2019-03-05 11:40:00	IP Address	100	2919	TRUE	2019-03-05 11:40:00	R_2dEaWkxBUjmUL0C	anonymous	EN	I agree	Female	Doctoral degree	Post-doctoral researcher	No	France	Other	Biology,Ecology/Evolution,Oceanography	Information on race/ethnicity removed to maintain anonymity of participants	Yes	Lacked constructive criticism,Directed at author rather than work,Reflected personal opinions rather than evidence-based criticism,Mean-spirited or cruel	Doctoral student,Post-doctoral researcher/Independent scientist		16	1	4	3
2019-03-05 11:34:00	2019-03-05 11:40:00	IP Address	100	358	TRUE	2019-03-05 11:40:00	R_1JVBZH67QQCp1vp	anonymous	EN	I agree	Female	Doctoral degree	State or Federal employee at non-degree granting institution or agency	Yes		State or Federal research agency	Biology	Information on race/ethnicity removed to maintain anonymity of participants	No
2019-03-05 11:38:00	2019-03-05 11:42:00	IP Address	100	234	TRUE	2019-03-05 11:42:00	R_u8Py2EYh3GO8Qb7	anonymous	EN	I agree	Female	Doctoral degree	Assistant Professor	Yes		Institution of higher learning	Oceanography	Information on race/ethnicity removed to maintain anonymity of participants	Yes	Reflected personal opinions rather than evidence-based criticism	Doctoral student	1		1	1	1
2019-03-05 11:38:00	2019-03-05 11:48:00	IP Address	100	608	TRUE	2019-03-05 11:48:00	R_2SrhDZGKY87hFcS	anonymous	EN	I agree	Male	Doctoral degree	Post-doctoral researcher	Yes		State or Federal research agency	Biology	Information on race/ethnicity removed to maintain anonymity of participants	Yes	Lacked constructive criticism,Directed at author rather than work,Reflected personal opinions rather than evidence-based criticism,Mean-spirited or cruel	Undergraduate student,Master's student,Doctoral student,Post-doctoral researcher/Independent scientist	30	45	5	5	5
2019-03-05 10:52:00	2019-03-05 11:49:00	IP Address	100	3427	TRUE	2019-03-05 11:49:00	R_3EiMyPEc77NQjYj	anonymous	EN	I agree	Female	Doctoral degree	State or Federal employee at non-degree granting institution or agency	Yes		State or Federal research agency	Biology,Ecology/Evolution,Geology/Earth Sciences,Oceanography	Information on race/ethnicity removed to maintain anonymity of participants	Yes	Lacked constructive criticism,Reflected personal opinions rather than evidence-based criticism	Doctoral student	2	29	4	3	2
2019-03-05 11:46:00	2019-03-05 11:51:00	IP Address	100	287	TRUE	2019-03-05 11:51:00	R_278QLT3XoZ4Feo4	anonymous	EN	I agree	Male	Master's degree	Graduate student working toward Ph.D. or other doctoral degree	Yes		I am currently a student and/or does not apply	Biology,Chemistry,Ecology/Evolution	Information on race/ethnicity removed to maintain anonymity of participants	Yes	Reflected personal opinions rather than evidence-based criticism	Master's student	1	1	1	1	1
2019-03-05 11:27:00	2019-03-05 11:51:00	IP Address	100	1448	TRUE	2019-03-05 11:51:00	R_3KosHGAPNxY874j	anonymous	EN	I agree	Female	Doctoral degree	Private Industry/Research Facility	No	Canada	Industry/Privately-owned company	Biology,Ecology/Evolution	Information on race/ethnicity removed to maintain anonymity of participants	Yes	Lacked constructive criticism	Industry professional	1	7	2	2	1
2019-03-05 11:53:00	2019-03-05 11:58:00	IP Address	100	318	TRUE	2019-03-05 11:58:00	R_x0l3nLjkgzgI0JX	anonymous	EN	I agree	Female	Doctoral degree	State or Federal employee at non-degree granting institution or agency	Yes		State or Federal research agency	Ecology/Evolution	Information on race/ethnicity removed to maintain anonymity of participants	No
2019-03-05 11:55:00	2019-03-05 12:00:00	IP Address	100	345	TRUE	2019-03-05 12:00:00	R_1i9k5TRXTO31tZn	anonymous	EN	I agree	Female	Master's degree	Graduate student working toward Ph.D. or other doctoral degree	Yes		I am currently a student and/or does not apply	Biology,Ecology/Evolution	Information on race/ethnicity removed to maintain anonymity of participants	No
2019-03-05 12:00:00	2019-03-05 12:04:00	IP Address	100	212	TRUE	2019-03-05 12:04:00	R_cOpiaUEFBo1hHuF	anonymous	EN	I agree	Male	Master's degree	Graduate student working toward Ph.D. or other doctoral degree	Yes		I am currently a student and/or does not apply	Biology,Ecology/Evolution	Information on race/ethnicity removed to maintain anonymity of participants	Yes	Lacked constructive criticism,Reflected personal opinions rather than evidence-based criticism	Doctoral student	1	3	1	1	1
2019-03-05 11:57:00	2019-03-05 12:10:00	IP Address	100	749	TRUE	2019-03-05 12:10:00	R_OuTl3hw5MU1m79T	anonymous	EN	I agree	Female	Doctoral degree	Assistant Professor	No	Netherlands	Institution of higher learning	Biology,Ecology/Evolution	Information on race/ethnicity removed to maintain anonymity of participants	Yes	Directed at author rather than work	Master's student	1	24		1	1
2019-03-05 10:57:00	2019-03-05 12:18:00	IP Address	100	4836	TRUE	2019-03-05 12:18:00	R_29s3PKERN2DAH1h	anonymous	EN	I agree	Female	Bachelor's degree	Graduate student working toward Ph.D. or other doctoral degree	Yes		Institution of higher learning	Biology,Ecology/Evolution	Information on race/ethnicity removed to maintain anonymity of participants	Yes	Lacked constructive criticism,Reflected personal opinions rather than evidence-based criticism,Mean-spirited or cruel	Doctoral student	2	1	4	2	2
2019-03-05 12:18:00	2019-03-05 12:24:00	IP Address	100	361	TRUE	2019-03-05 12:24:00	R_1r61XGkzlkobQVN	anonymous	EN	I agree	Male	Master's degree	Graduate student working toward Ph.D. or other doctoral degree	No	Canada	I am currently a student and/or does not apply	Biology,Ecology/Evolution,Psychology	Information on race/ethnicity removed to maintain anonymity of participants	Yes	Lacked constructive criticism,Directed at author rather than work,Reflected personal opinions rather than evidence-based criticism	Master's student,Doctoral student	3	3	3	4	4
2019-03-05 12:20:00	2019-03-05 12:29:00	IP Address	100	579	TRUE	2019-03-05 12:29:00	R_3CNjFSShYboR1Qv	anonymous	EN	I agree	Male	Doctoral degree	Post-doctoral researcher	No	United Kingdom of Great Britain and Northern Ireland	Institution of higher learning	Biology,Ecology/Evolution	Information on race/ethnicity removed to maintain anonymity of participants	No
2019-03-05 12:32:00	2019-03-05 12:35:00	IP Address	100	170	TRUE	2019-03-05 12:35:00	R_3nD860o3iiHbEDK	anonymous	EN	I agree	Female	Doctoral degree	Post-doctoral researcher	No	Denmark	Institution of higher learning	Biology	Information on race/ethnicity removed to maintain anonymity of participants	No
2019-03-05 12:55:00	2019-03-05 12:59:00	IP Address	100	253	TRUE	2019-03-05 12:59:00	R_2OOpCi8EhYfgrkK	anonymous	EN	I agree	Female	Doctoral degree	Full Professor	Yes		Institution of higher learning	Biology	Information on race/ethnicity removed to maintain anonymity of participants	Yes	Lacked constructive criticism,Directed at author rather than work,Reflected personal opinions rather than evidence-based criticism,Mean-spirited or cruel	Doctoral student,Post-doctoral researcher/Independent scientist,Assistant professor	4		4	5	2
2019-03-05 12:25:00	2019-03-05 13:14:00	IP Address	100	2933	TRUE	2019-03-05 13:14:00	R_1K8Oqae5WzaczgR	anonymous	EN	I agree	Female	Doctoral degree	None of the above	No	Brazil	I am currently a student and/or does not apply	Geology/Earth Sciences,Oceanography	Information on race/ethnicity removed to maintain anonymity of participants	Yes	Lacked constructive criticism,Directed at author rather than work,Reflected personal opinions rather than evidence-based criticism,Mean-spirited or cruel	Master's student,Doctoral student	2	5	2	3	2
2019-03-05 13:12:00	2019-03-05 13:15:00	IP Address	100	145	TRUE	2019-03-05 13:15:00	R_2s0jp1v9vicXom6	anonymous	EN	I agree	Male	Doctoral degree	Full Professor	Yes		Institution of higher learning	Oceanography	Information on race/ethnicity removed to maintain anonymity of participants	No
2019-03-05 12:32:00	2019-03-05 13:17:00	IP Address	100	2665	TRUE	2019-03-05 13:17:00	R_Rm2RKm9LEic7KN3	anonymous	EN	I agree	Female	Doctoral degree	Non-tenure track part-time instructor or Adjunct	No	Iran, Islamic Republic of...	Institution of higher learning	Biology	Information on race/ethnicity removed to maintain anonymity of participants	Yes	Directed at author rather than work,Reflected personal opinions rather than evidence-based criticism	Doctoral student		2	3	5	4
2019-03-05 13:03:00	2019-03-05 13:19:00	IP Address	100	970	TRUE	2019-03-05 13:19:00	R_2dRqQTt1BAYD4w2	anonymous	EN	I agree	Female	Doctoral degree	State or Federal employee at non-degree granting institution or agency	Yes		State or Federal research agency	Oceanography	Information on race/ethnicity removed to maintain anonymity of participants	Yes	Lacked constructive criticism,Directed at author rather than work,Reflected personal opinions rather than evidence-based criticism,Mean-spirited or cruel	Post-doctoral researcher/Independent scientist,Non-tenure track academic scientist	2	9	2	3	2
2019-03-05 13:19:00	2019-03-05 13:25:00	IP Address	100	327	TRUE	2019-03-05 13:25:00	R_1KeAOG5CI6Y1eCl	anonymous	EN	I agree	Male	Doctoral degree	Post-doctoral researcher	Yes		Institution of higher learning	Biology,Ecology/Evolution,Other	Information on race/ethnicity removed to maintain anonymity of participants	No
2019-03-05 13:25:00	2019-03-05 13:29:00	IP Address	100	210	TRUE	2019-03-05 13:29:00	R_2fIeDvZc9ul6p6G	anonymous	EN	I agree	Female	Doctoral degree	Full Professor	Yes		Institution of higher learning	Oceanography	Information on race/ethnicity removed to maintain anonymity of participants	Yes	Lacked constructive criticism,Directed at author rather than work	Assistant professor	6	20	4	4	4
2019-03-05 13:19:00	2019-03-05 13:29:00	IP Address	100	587	TRUE	2019-03-05 13:29:00	R_2bO6dEaP1CeSgIL	anonymous	EN	I agree	Male	Doctoral degree	Post-doctoral researcher	Yes		Institution of higher learning	Biology	Information on race/ethnicity removed to maintain anonymity of participants	No
2019-03-05 13:29:00	2019-03-05 13:35:00	IP Address	100	384	TRUE	2019-03-05 13:35:00	R_2sTjTHPPnSxpZF0	anonymous	EN	I agree	Female	Doctoral degree	State or Federal employee at non-degree granting institution or agency	Yes		State or Federal research agency	Ecology/Evolution	Information on race/ethnicity removed to maintain anonymity of participants	No
2019-03-05 13:31:00	2019-03-05 13:36:00	IP Address	100	298	TRUE	2019-03-05 13:36:00	R_eX51V07p9caypln	anonymous	EN	I agree	Male	Bachelor's degree	Graduate student working toward Master's degree	No	Germany	I am currently a student and/or does not apply	Biology,Ecology/Evolution	Information on race/ethnicity removed to maintain anonymity of participants	No
2019-03-05 13:19:00	2019-03-05 13:44:00	IP Address	100	1533	TRUE	2019-03-05 13:44:00	R_2uy7lmYnu2OriId	anonymous	EN	I agree	Female	Doctoral degree	Post-doctoral researcher	Yes		Institution of higher learning	Ecology/Evolution	Information on race/ethnicity removed to maintain anonymity of participants	Yes	Lacked constructive criticism,Reflected personal opinions rather than evidence-based criticism	Undergraduate student,Master's student,Doctoral student	3	6	4	2	1
2019-03-05 13:38:00	2019-03-05 13:45:00	IP Address	100	443	TRUE	2019-03-05 13:45:00	R_2c784oaQq0aJij8	anonymous	EN	I agree	Female	Bachelor's degree	Graduate student working toward Ph.D. or other doctoral degree	Yes		I am currently a student and/or does not apply	Ecology/Evolution	Information on race/ethnicity removed to maintain anonymity of participants	No
2019-03-05 13:28:00	2019-03-05 13:50:00	IP Address	100	1290	TRUE	2019-03-05 13:50:00	R_oXAFdr8ppcksqyt	anonymous	EN	I agree	Female	Master's degree	Graduate student working toward Ph.D. or other doctoral degree	Yes		I am currently a student and/or does not apply	Biology,Ecology/Evolution	Information on race/ethnicity removed to maintain anonymity of participants	No
2019-03-05 13:23:00	2019-03-05 13:52:00	IP Address	100	1715	TRUE	2019-03-05 13:52:00	R_WilrDyG98AqAkU1	anonymous	EN	I agree	Female	Doctoral degree	Full Professor	Yes		Institution of higher learning	Oceanography	Information on race/ethnicity removed to maintain anonymity of participants	Yes	Lacked constructive criticism,Directed at author rather than work,Reflected personal opinions rather than evidence-based criticism,Mean-spirited or cruel	Post-doctoral researcher/Independent scientist,Full professor	2	70	4	3	1
2019-03-05 13:46:00	2019-03-05 13:59:00	IP Address	100	776	TRUE	2019-03-05 13:59:00	R_2tzHdvFpFvns1gR	anonymous	EN	I agree	Male	Doctoral degree	Full Professor	Yes		Institution of higher learning	Biology,Ecology/Evolution	Information on race/ethnicity removed to maintain anonymity of participants	Yes	Lacked constructive criticism	Post-doctoral researcher/Independent scientist	1	40	1	1	1
2019-03-05 13:55:00	2019-03-05 13:59:00	IP Address	100	261	TRUE	2019-03-05 13:59:00	R_1laBOkk3i7JWTZP	anonymous	EN	I agree	Female	Doctoral degree	Post-doctoral researcher	No	Sweden	State or Federal research agency	Ecology/Evolution	Information on race/ethnicity removed to maintain anonymity of participants	No
2019-03-05 14:35:00	2019-03-05 14:42:00	IP Address	100	410	TRUE	2019-03-05 14:42:00	R_XsI05IU5h41ak8x	anonymous	EN	I agree	Male	Doctoral degree	Full Professor	Yes		Institution of higher learning	Ecology/Evolution,Oceanography	Information on race/ethnicity removed to maintain anonymity of participants	No
2019-03-05 14:45:00	2019-03-05 14:50:00	IP Address	100	272	TRUE	2019-03-05 14:50:00	R_1CBIexsCxXoIUrU	anonymous	EN	I agree	Female	Bachelor's degree	Graduate student working toward Ph.D. or other doctoral degree	Yes		I am currently a student and/or does not apply	Biology,Ecology/Evolution	Information on race/ethnicity removed to maintain anonymity of participants	Yes	Lacked constructive criticism	Doctoral student	1	2	1	1	1
2019-03-05 14:10:00	2019-03-05 14:59:00	IP Address	100	2942	TRUE	2019-03-05 14:59:00	R_1rDkdUtCBqwTTX3	anonymous	EN	I agree	Male	Doctoral degree	State or Federal employee at non-degree granting institution or agency	Yes		State or Federal research agency	Geology/Earth Sciences,Oceanography	Information on race/ethnicity removed to maintain anonymity of participants	Yes	Lacked constructive criticism,Reflected personal opinions rather than evidence-based criticism	Post-doctoral researcher/Independent scientist,Industry professional	15	28	2	2	1
2019-03-05 15:16:00	2019-03-05 15:20:00	IP Address	100	252	TRUE	2019-03-05 15:20:00	R_yDZIJok4BJclm9z	anonymous	EN	I agree	Male	Master's degree	Graduate student working toward Ph.D. or other doctoral degree	Yes		I am currently a student and/or does not apply	Ecology/Evolution	Information on race/ethnicity removed to maintain anonymity of participants	Yes	Directed at author rather than work	Doctoral student	1	3	3	3	2
2019-03-05 15:08:00	2019-03-05 15:28:00	IP Address	100	1187	TRUE	2019-03-05 15:28:00	R_1IrQw94JzU2SwxG	anonymous	EN	I agree	I prefer not to say	Doctoral degree	Post-doctoral researcher	Yes		Institution of higher learning	Biology,Chemistry,Ecology/Evolution,Physics,Other	Information on race/ethnicity removed to maintain anonymity of participants	Yes	Lacked constructive criticism,Directed at author rather than work,Reflected personal opinions rather than evidence-based criticism,Mean-spirited or cruel	Doctoral student,Post-doctoral researcher/Independent scientist	2	3	1	1	1
2019-03-05 14:58:00	2019-03-05 15:30:00	IP Address	100	1899	TRUE	2019-03-05 15:30:00	R_3DqBkVWvBsJ5yRX	anonymous	EN	I agree	Male	Doctoral degree	Post-doctoral researcher	No	Australia	Institution of higher learning	Biology,Ecology/Evolution,Oceanography	Information on race/ethnicity removed to maintain anonymity of participants	Yes	Lacked constructive criticism,Reflected personal opinions rather than evidence-based criticism	Doctoral student,Post-doctoral researcher/Independent scientist	3	7	2	5	5
2019-03-05 15:34:00	2019-03-05 15:42:00	IP Address	100	525	TRUE	2019-03-05 15:42:00	R_3qfFfnHLq0kzxuS	anonymous	EN	I agree	Female	Doctoral degree	Assistant Professor	No	Australia	Institution of higher learning	Ecology/Evolution	Information on race/ethnicity removed to maintain anonymity of participants	Yes	Directed at author rather than work	Post-doctoral researcher/Independent scientist	1	7	2	3	2
2019-03-05 15:37:00	2019-03-05 15:43:00	IP Address	100	379	TRUE	2019-03-05 15:43:00	R_12PYTweSzGTrOWh	anonymous	EN	I agree	Male	Bachelor's degree	Graduate student working toward Ph.D. or other doctoral degree	No	Australia	I am currently a student and/or does not apply	Biology,Ecology/Evolution	Information on race/ethnicity removed to maintain anonymity of participants	No
2019-03-05 15:44:00	2019-03-05 15:48:00	IP Address	100	234	TRUE	2019-03-05 15:48:00	R_2eR8zS9HcmCaUoX	anonymous	EN	I agree	Female	Doctoral degree	Assistant Professor	Yes		Institution of higher learning	Biology,Ecology/Evolution,Oceanography	Information on race/ethnicity removed to maintain anonymity of participants	No
2019-03-05 15:43:00	2019-03-05 15:48:00	IP Address	100	316	TRUE	2019-03-05 15:48:00	R_1P7UVi2WOpA3GSJ	anonymous	EN	I agree	Male	Doctoral degree	State or Federal employee at non-degree granting institution or agency	Yes		State or Federal research agency	Biology,Ecology/Evolution	Information on race/ethnicity removed to maintain anonymity of participants	No
2019-03-05 15:27:00	2019-03-05 15:52:00	IP Address	100	1498	TRUE	2019-03-05 15:52:00	R_3GfySbVHVQWf0wE	anonymous	EN	I agree	Female	Doctoral degree	Private Industry/Research Facility	Yes		Industry/Privately-owned company	Oceanography	Information on race/ethnicity removed to maintain anonymity of participants	Yes	Lacked constructive criticism,Directed at author rather than work,Reflected personal opinions rather than evidence-based criticism,Mean-spirited or cruel	Post-doctoral researcher/Independent scientist	5	20	3	3	3
2019-03-05 15:49:00	2019-03-05 15:53:00	IP Address	100	274	TRUE	2019-03-05 15:53:00	R_bmaEKrl8cK7MOL7	anonymous	EN	I agree	Male	Master's degree	Graduate student working toward Ph.D. or other doctoral degree	Yes		I am currently a student and/or does not apply	Biology,Chemistry,Ecology/Evolution,Geology/Earth Sciences	Information on race/ethnicity removed to maintain anonymity of participants	Yes	Lacked constructive criticism,Reflected personal opinions rather than evidence-based criticism	Master's student,Doctoral student	2	2	5	3	2
2019-03-05 15:51:00	2019-03-05 15:54:00	IP Address	100	156	TRUE	2019-03-05 15:54:00	R_1hz2Im09DvYlTRd	anonymous	EN	I agree	Female	Master's degree	State or Federal employee at non-degree granting institution or agency	Yes		State or Federal research agency	Ecology/Evolution	Information on race/ethnicity removed to maintain anonymity of participants	No
2019-03-05 15:44:00	2019-03-05 15:58:00	IP Address	100	871	TRUE	2019-03-05 15:58:00	R_skewZvuuQBw6DHH	anonymous	EN	I agree	Female	Doctoral degree	Post-doctoral researcher	No	Canada	Institution of higher learning	Biology,Ecology/Evolution	Information on race/ethnicity removed to maintain anonymity of participants	Yes	Lacked constructive criticism,Reflected personal opinions rather than evidence-based criticism	Doctoral student,Post-doctoral researcher/Independent scientist	2	6	2	1	2
2019-03-05 15:57:00	2019-03-05 16:00:00	IP Address	100	201	TRUE	2019-03-05 16:00:00	R_3nVlvi1inFtvTiY	anonymous	EN	I agree	Female	Master's degree	Graduate student working toward Ph.D. or other doctoral degree	Yes		I am currently a student and/or does not apply	Biology,Mathematics,Computer Science	Information on race/ethnicity removed to maintain anonymity of participants	No
2019-03-05 15:59:00	2019-03-05 16:04:00	IP Address	100	299	TRUE	2019-03-05 16:05:00	R_1F9DdnLzvJiP53w	anonymous	EN	I agree	Female	Doctoral degree	Assistant Professor	Yes		Institution of higher learning	Biology,Ecology/Evolution	Information on race/ethnicity removed to maintain anonymity of participants	Yes	Lacked constructive criticism,Reflected personal opinions rather than evidence-based criticism	Undergraduate student,Doctoral student	4	10	3	3	1
2019-03-05 16:09:00	2019-03-05 16:12:00	IP Address	100	149	TRUE	2019-03-05 16:12:00	R_1JFQfQoF2dtHOoW	anonymous	EN	I agree	Female	Bachelor's degree	Graduate student working toward Ph.D. or other doctoral degree	Yes		I am currently a student and/or does not apply	Biology,Other	Information on race/ethnicity removed to maintain anonymity of participants	No
2019-03-05 16:06:00	2019-03-05 16:12:00	IP Address	100	366	TRUE	2019-03-05 16:12:00	R_3R2VXVLk2yvaSuh	anonymous	EN	I agree	Female	Doctoral degree	Post-doctoral researcher	No	Australia	Institution of higher learning	Biology,Ecology/Evolution	Information on race/ethnicity removed to maintain anonymity of participants	Yes	Lacked constructive criticism,Directed at author rather than work,Reflected personal opinions rather than evidence-based criticism	Doctoral student,Post-doctoral researcher/Independent scientist	1	10	1	3	3
2019-03-05 16:05:00	2019-03-05 16:15:00	IP Address	100	589	TRUE	2019-03-05 16:15:00	R_323MFeHY4nXO3tL	anonymous	EN	I agree	Female	Doctoral degree	Associate Professor	No	Australia	Institution of higher learning	Biology	Information on race/ethnicity removed to maintain anonymity of participants	Yes	Lacked constructive criticism,Directed at author rather than work,Mean-spirited or cruel	Doctoral student,Post-doctoral researcher/Independent scientist	3	12	3	3	3
2019-03-05 16:14:00	2019-03-05 16:27:00	IP Address	100	757	TRUE	2019-03-05 16:27:00	R_2qqo93PYvty6n10	anonymous	EN	I agree	Female	Doctoral degree	Assistant Professor	Yes		Institution of higher learning	Biology,Ecology/Evolution,Geology/Earth Sciences,Oceanography	Information on race/ethnicity removed to maintain anonymity of participants	No
2019-03-05 16:29:00	2019-03-05 16:32:00	IP Address	100	143	TRUE	2019-03-05 16:32:00	R_1nTRr63KkGZZYiy	anonymous	EN	I agree	Female	Bachelor's degree	Graduate student working toward Master's degree	Yes		I am currently a student and/or does not apply	Ecology/Evolution	Information on race/ethnicity removed to maintain anonymity of participants	No
2019-03-05 16:34:00	2019-03-05 16:40:00	IP Address	100	335	TRUE	2019-03-05 16:40:00	R_sB5CDnPFRjjgfNT	anonymous	EN	I agree	Female	Doctoral degree	State or Federal employee at non-degree granting institution or agency	Yes		State or Federal research agency	Biology,Ecology/Evolution	Information on race/ethnicity removed to maintain anonymity of participants	Yes	Lacked constructive criticism,Reflected personal opinions rather than evidence-based criticism	Doctoral student	1	8	1	1	1
2019-03-05 16:43:00	2019-03-05 16:45:00	IP Address	100	130	TRUE	2019-03-05 16:45:00	R_3EornkapmuR6COa	anonymous	EN	I agree	Female	Bachelor's degree	Graduate student working toward Ph.D. or other doctoral degree	No	United States of America	I am currently a student and/or does not apply	Ecology/Evolution	Information on race/ethnicity removed to maintain anonymity of participants	No
2019-03-05 16:40:00	2019-03-05 16:47:00	IP Address	100	411	TRUE	2019-03-05 16:47:00	R_1DvSfpnECGkjtDm	anonymous	EN	I agree	Female	Master's degree	Graduate student working toward Ph.D. or other doctoral degree	No	Australia	I am currently a student and/or does not apply	Biology,Ecology/Evolution	Information on race/ethnicity removed to maintain anonymity of participants	Yes	Lacked constructive criticism,Directed at author rather than work,Reflected personal opinions rather than evidence-based criticism	Master's student,Doctoral student	4	2	3	3	3
2019-03-05 16:55:00	2019-03-05 17:00:00	IP Address	100	353	TRUE	2019-03-05 17:00:00	R_Y3VWEldoRURQ5KV	anonymous	EN	I agree	Female	Doctoral degree	State or Federal employee at non-degree granting institution or agency	No	Australia	State or Federal research agency	Ecology/Evolution	Information on race/ethnicity removed to maintain anonymity of participants	Yes	Lacked constructive criticism,Reflected personal opinions rather than evidence-based criticism	Doctoral student,Post-doctoral researcher/Independent scientist	2	7	2	1	2
2019-03-05 17:13:00	2019-03-05 17:16:00	IP Address	100	232	TRUE	2019-03-05 17:16:00	R_2OGOK6QLkYTbrnW	anonymous	EN	I agree	I prefer not to say	Master's degree	Graduate student working toward Ph.D. or other doctoral degree	Yes		I am currently a student and/or does not apply	Ecology/Evolution	Information on race/ethnicity removed to maintain anonymity of participants	No
2019-03-05 17:18:00	2019-03-05 17:21:00	IP Address	100	210	TRUE	2019-03-05 17:21:00	R_27QdNdUwOP4L8SQ	anonymous	EN	I agree	Female	Master's degree	Graduate student working toward Ph.D. or other doctoral degree	Yes		I am currently a student and/or does not apply	Biology	Information on race/ethnicity removed to maintain anonymity of participants	No
2019-03-05 17:14:00	2019-03-05 17:23:00	IP Address	100	533	TRUE	2019-03-05 17:23:00	R_2ajvsXiRUKtkqgF	anonymous	EN	I agree	Male	Doctoral degree	Post-doctoral researcher	No	Australia	Institution of higher learning	Ecology/Evolution	Information on race/ethnicity removed to maintain anonymity of participants	Yes	Lacked constructive criticism,Reflected personal opinions rather than evidence-based criticism	Master's student,Doctoral student	4	18	1	1	1
2019-03-05 17:24:00	2019-03-05 17:26:00	IP Address	100	117	TRUE	2019-03-05 17:26:00	R_AuPeqXYAgrqVACB	anonymous	EN	I agree	Female	Master's degree	Graduate student working toward Ph.D. or other doctoral degree	No	Hong Kong (S.A.R.)	I am currently a student and/or does not apply	Ecology/Evolution	Information on race/ethnicity removed to maintain anonymity of participants	No
2019-03-05 15:44:00	2019-03-05 17:33:00	IP Address	100	6593	TRUE	2019-03-05 17:34:00	R_3eq5HOX2mzbvNNE	anonymous	EN	I agree	Female	Bachelor's degree	Graduate student working toward Ph.D. or other doctoral degree	Yes			Biology,Ecology/Evolution	Information on race/ethnicity removed to maintain anonymity of participants	No
2019-03-05 17:50:00	2019-03-05 17:52:00	IP Address	100	164	TRUE	2019-03-05 17:52:00	R_1psNc2QnXap7PS7	anonymous	EN	I agree	Male	Doctoral degree	Graduate student working toward Ph.D. or other doctoral degree	Yes		I am currently a student and/or does not apply	Oceanography	Information on race/ethnicity removed to maintain anonymity of participants	No
2019-03-05 17:48:00	2019-03-05 17:53:00	IP Address	100	344	TRUE	2019-03-05 17:53:00	R_TnmvaatpqfcvuRH	anonymous	EN	I agree	Female	Master's degree	Graduate student working toward Ph.D. or other doctoral degree	Yes		I am currently a student and/or does not apply	Ecology/Evolution	Information on race/ethnicity removed to maintain anonymity of participants	Yes	Lacked constructive criticism,Directed at author rather than work,Reflected personal opinions rather than evidence-based criticism,Mean-spirited or cruel	Master's student	2	2	4	4	2
2019-03-05 18:21:00	2019-03-05 18:49:00	IP Address	100	1674	TRUE	2019-03-05 18:49:00	R_1KPU4LQaOUB0PIt	anonymous	EN	I agree	Female	Doctoral degree	Post-doctoral researcher	No	Australia	Institution of higher learning	Biology,Ecology/Evolution,Geology/Earth Sciences	Information on race/ethnicity removed to maintain anonymity of participants	Yes	Directed at author rather than work,Mean-spirited or cruel	Doctoral student,Post-doctoral researcher/Independent scientist	2	7	5	4	5
2019-03-05 18:37:00	2019-03-05 18:53:00	IP Address	100	945	TRUE	2019-03-05 18:53:00	R_2DMFQ0o0mifXubM	anonymous	EN	I agree	Male	Doctoral degree	Non-tenure track part-time instructor or Adjunct	No	Canada	Other	Biology	Information on race/ethnicity removed to maintain anonymity of participants	Yes	Mean-spirited or cruel	Non-tenure track academic scientist	1	20	1	2	1
2019-03-05 18:34:00	2019-03-05 18:54:00	IP Address	100	1201	TRUE	2019-03-05 18:54:00	R_1IT6Z3TEV4yD59b	anonymous	EN	I agree	Male	Doctoral degree	Post-doctoral researcher	No	Australia	Institution of higher learning	Biology,Ecology/Evolution	Information on race/ethnicity removed to maintain anonymity of participants	Yes	Lacked constructive criticism,Directed at author rather than work,Reflected personal opinions rather than evidence-based criticism,Mean-spirited or cruel	Doctoral student,Post-doctoral researcher/Independent scientist	4	15	2	4	3
2019-03-05 18:33:00	2019-03-05 18:57:00	IP Address	100	1427	TRUE	2019-03-05 18:57:00	R_1l6srWkbVVvXhHz	anonymous	EN	I agree	Female	Master's degree	State or Federal employee at non-degree granting institution or agency	Yes		State or Federal research agency	Biology	Information on race/ethnicity removed to maintain anonymity of participants	Yes	Lacked constructive criticism,Mean-spirited or cruel	Non-tenure track academic scientist	1	2	2	2	1
2019-03-05 18:38:00	2019-03-05 18:58:00	IP Address	100	1192	TRUE	2019-03-05 18:58:00	R_sjtXO3lsJ16vKFP	anonymous	EN	I agree	Female	Doctoral degree	Post-doctoral researcher	Yes		Institution of higher learning	Biology,Ecology/Evolution	Information on race/ethnicity removed to maintain anonymity of participants	Yes	Directed at author rather than work,Reflected personal opinions rather than evidence-based criticism	Doctoral student	1	3	5	4	4
2019-03-05 19:19:00	2019-03-05 19:21:00	IP Address	100	107	TRUE	2019-03-05 19:21:00	R_2teY8oopzrehUAB	anonymous	EN	I agree	Male	Doctoral degree	Associate Professor	Yes		Institution of higher learning	Ecology/Evolution	Information on race/ethnicity removed to maintain anonymity of participants	No
2019-03-05 19:04:00	2019-03-05 19:25:00	IP Address	100	1246	TRUE	2019-03-05 19:25:00	R_7NXdkS4ZXHHJUCB	anonymous	EN	I agree	Male	Doctoral degree	Assistant Professor	No	United Kingdom of Great Britain and Northern Ireland	Institution of higher learning	Biology,Ecology/Evolution	Information on race/ethnicity removed to maintain anonymity of participants	Yes	Directed at author rather than work	Post-doctoral researcher/Independent scientist	1	20	1	1	1
2019-03-05 19:59:00	2019-03-05 20:06:00	IP Address	100	408	TRUE	2019-03-05 20:06:00	R_1C90gsZLNaQs3Py	anonymous	EN	I agree	Female	Doctoral degree	State or Federal employee at non-degree granting institution or agency	No	Australia	State or Federal research agency	Ecology/Evolution	Information on race/ethnicity removed to maintain anonymity of participants	No
2019-03-05 20:29:00	2019-03-05 20:33:00	IP Address	100	243	TRUE	2019-03-05 20:33:00	R_8HctKt7IMtUqecN	anonymous	EN	I agree	Female	Bachelor's degree	Graduate student working toward Ph.D. or other doctoral degree	No	Australia	Institution of higher learning	Ecology/Evolution	Information on race/ethnicity removed to maintain anonymity of participants	Yes	Lacked constructive criticism,Mean-spirited or cruel	Doctoral student	1	3	3	3	1
2019-03-05 20:41:00	2019-03-05 20:51:00	IP Address	100	564	TRUE	2019-03-05 20:51:00	R_3qecQnPPZa0dZ7m	anonymous	EN	I agree	Male	Doctoral degree	Full Professor	Yes		Institution of higher learning	Ecology/Evolution	Information on race/ethnicity removed to maintain anonymity of participants	Yes	Lacked constructive criticism,Directed at author rather than work,Reflected personal opinions rather than evidence-based criticism,Mean-spirited or cruel	Master's student,Doctoral student,Post-doctoral researcher/Independent scientist,Assistant professor,Associate professor,Full professor	5	65	1	1	1
2019-03-05 20:48:00	2019-03-05 20:52:00	IP Address	100	273	TRUE	2019-03-05 20:52:00	R_3OkO2vDboLGwGAa	anonymous	EN	I agree	Male	Doctoral degree	Private Industry/Research Facility	No	Nepal	Industry/Privately-owned company	Biology	Information on race/ethnicity removed to maintain anonymity of participants	Yes	Reflected personal opinions rather than evidence-based criticism	Master's student,Doctoral student	3	17	4	4	4
2019-03-05 21:00:00	2019-03-05 21:04:00	IP Address	100	260	TRUE	2019-03-05 21:04:00	R_AnTdvoBUEcrBJzH	anonymous	EN	I agree	Male	Doctoral degree	Post-doctoral researcher	No	Japan	Institution of higher learning	Ecology/Evolution,Geology/Earth Sciences,Oceanography	Information on race/ethnicity removed to maintain anonymity of participants	No
2019-03-05 21:08:00	2019-03-05 21:23:00	IP Address	100	922	TRUE	2019-03-05 21:23:00	R_3Gm1Lq2E36bgq6a	anonymous	EN	I agree	Female	Doctoral degree	Post-doctoral researcher	No	Australia	Institution of higher learning	Biology,Ecology/Evolution,Geology/Earth Sciences	Information on race/ethnicity removed to maintain anonymity of participants	Yes	Lacked constructive criticism,Directed at author rather than work,Reflected personal opinions rather than evidence-based criticism,Mean-spirited or cruel	Master's student,Post-doctoral researcher/Independent scientist	3	9	3	3	2
2019-03-05 20:25:00	2019-03-05 21:31:00	IP Address	100	3949	TRUE	2019-03-05 21:31:00	R_1QLRAgOJwYlYu6B	anonymous	EN	I agree	Male	Doctoral degree	State or Federal employee at non-degree granting institution or agency	No	Australia	State or Federal research agency	Ecology/Evolution	Information on race/ethnicity removed to maintain anonymity of participants	Yes	Directed at author rather than work,Reflected personal opinions rather than evidence-based criticism	Doctoral student,Post-doctoral researcher/Independent scientist	2	15	2	1	1
2019-03-05 21:32:00	2019-03-05 21:34:00	IP Address	100	129	TRUE	2019-03-05 21:34:00	R_2aQ46pN1APqyOi8	anonymous	EN	I agree	Female	Master's degree	Graduate student working toward Ph.D. or other doctoral degree	Yes		I am currently a student and/or does not apply	Ecology/Evolution,Oceanography,Other	Information on race/ethnicity removed to maintain anonymity of participants	No
2019-03-05 21:31:00	2019-03-05 21:52:00	IP Address	100	1254	TRUE	2019-03-05 21:52:00	R_3HG0PsldFJ558io	anonymous	EN	I agree	Male	Doctoral degree	Post-doctoral researcher	No	Saudi Arabia	Institution of higher learning	Ecology/Evolution,Geology/Earth Sciences,Oceanography	Information on race/ethnicity removed to maintain anonymity of participants	Yes	Lacked constructive criticism,Directed at author rather than work,Reflected personal opinions rather than evidence-based criticism,Mean-spirited or cruel	Doctoral student,Post-doctoral researcher/Independent scientist	4	15	1	1	4
2019-03-05 21:58:00	2019-03-05 22:19:00	IP Address	100	1268	TRUE	2019-03-05 22:19:00	R_301w29UwuHRONnX	anonymous	EN	I agree	Female	Doctoral degree	State or Federal employee at non-degree granting institution or agency	Yes		State or Federal research agency	Biology,Chemistry,Ecology/Evolution,Oceanography,Mathematics	Information on race/ethnicity removed to maintain anonymity of participants	Yes	Reflected personal opinions rather than evidence-based criticism	Doctoral student	1	6	1	3	2
2019-03-05 22:15:00	2019-03-05 22:22:00	IP Address	100	409	TRUE	2019-03-05 22:22:00	R_2D7AWcJduxj1rMH	anonymous	EN	I agree	Female	Master's degree	None of the above	Yes		Institution of higher learning	Ecology/Evolution	Information on race/ethnicity removed to maintain anonymity of participants	No
2019-03-05 22:30:00	2019-03-05 22:34:00	IP Address	100	236	TRUE	2019-03-05 22:34:00	R_1KxpeQgTCQYfiFE	anonymous	EN	I agree	Male	Bachelor's degree	Graduate student working toward Ph.D. or other doctoral degree	No	Australia	I am currently a student and/or does not apply	Biology,Ecology/Evolution	Information on race/ethnicity removed to maintain anonymity of participants	No
2019-03-05 12:08:00	2019-03-05 23:16:00	IP Address	100	40098	TRUE	2019-03-05 23:16:00	R_2PzlyBwdl7wyBoQ	anonymous	EN	I agree	Female	Master's degree	Private Industry/Research Facility	Yes		Industry/Privately-owned company	Other	Information on race/ethnicity removed to maintain anonymity of participants	No
2019-03-06 00:32:00	2019-03-06 00:35:00	IP Address	100	178	TRUE	2019-03-06 00:35:00	R_yQ0Yvt9H7DSJ4oF	anonymous	EN	I agree	Non-binary	Doctoral degree	Associate Professor	No	France	State or Federal research agency	Oceanography	Information on race/ethnicity removed to maintain anonymity of participants	No
2019-03-06 01:53:00	2019-03-06 01:57:00	IP Address	100	238	TRUE	2019-03-06 01:57:00	R_3nJi3pxw5A5K4kH	anonymous	EN	I agree	Female	Master's degree	State or Federal employee at non-degree granting institution or agency	No	New Zealand	I am currently a student and/or does not apply	Biology,Ecology/Evolution,Oceanography	Information on race/ethnicity removed to maintain anonymity of participants	No
2019-03-06 01:45:00	2019-03-06 01:59:00	IP Address	100	830	TRUE	2019-03-06 01:59:00	R_2bWaQ7Em51PyQgt	anonymous	EN	I agree	Female	Master's degree	Graduate student working toward Ph.D. or other doctoral degree	No	Netherlands	Institution of higher learning	Other	Information on race/ethnicity removed to maintain anonymity of participants	Yes	Lacked constructive criticism,Reflected personal opinions rather than evidence-based criticism	Doctoral student	4	2	3	3	5
2019-03-06 02:12:00	2019-03-06 02:21:00	IP Address	100	501	TRUE	2019-03-06 02:21:00	R_3ew4M9TrhpZbpXm	anonymous	EN	I agree	Female	Doctoral degree	None of the above	No	United Kingdom of Great Britain and Northern Ireland	Institution of higher learning	Biology,Biomedical	Information on race/ethnicity removed to maintain anonymity of participants	No
2019-03-06 03:52:00	2019-03-06 03:56:00	IP Address	100	288	TRUE	2019-03-06 03:56:00	R_2VPAZXr5ZcVbYHi	anonymous	EN	I agree	Male	Doctoral degree	Post-doctoral researcher	No	Germany	I prefer not to say	Physics,Computer Science,Psychology	Information on race/ethnicity removed to maintain anonymity of participants	Yes	Lacked constructive criticism,Directed at author rather than work,Reflected personal opinions rather than evidence-based criticism	Master's student,Doctoral student,Post-doctoral researcher/Independent scientist			2	4	5
2019-03-06 03:23:00	2019-03-06 04:18:00	IP Address	100	3334	TRUE	2019-03-06 04:18:00	R_D97w3sGlsgvebxT	anonymous	EN	I agree	Female	Master's degree	None of the above	No	United Kingdom of Great Britain and Northern Ireland	Institution of higher learning	Oceanography,Other	Information on race/ethnicity removed to maintain anonymity of participants	Yes	Lacked constructive criticism,Reflected personal opinions rather than evidence-based criticism	Master's student	1	1	1	1	1
2019-03-06 04:12:00	2019-03-06 04:34:00	IP Address	100	1296	TRUE	2019-03-06 04:34:00	R_33EzzdDhdL6e1tr	anonymous	EN	I agree	Male	Master's degree	Graduate student working toward Ph.D. or other doctoral degree	No	Australia	I am currently a student and/or does not apply	Biology,Ecology/Evolution	Information on race/ethnicity removed to maintain anonymity of participants	Yes	Lacked constructive criticism,Directed at author rather than work,Reflected personal opinions rather than evidence-based criticism	Master's student,Doctoral student	2	5	3	3	2
2019-03-06 05:35:00	2019-03-06 05:38:00	IP Address	100	202	TRUE	2019-03-06 05:38:00	R_UGdJVJuCswORlU5	anonymous	EN	I agree	Female	Doctoral degree	Assistant Professor	Yes		Institution of higher learning	Ecology/Evolution	Information on race/ethnicity removed to maintain anonymity of participants	Yes	Lacked constructive criticism,Directed at author rather than work,Reflected personal opinions rather than evidence-based criticism,Mean-spirited or cruel	Doctoral student,Post-doctoral researcher/Independent scientist,Assistant professor	12	12	4	5	5
2019-03-06 06:20:00	2019-03-06 06:39:00	IP Address	100	1125	TRUE	2019-03-06 06:39:00	R_1gFloRTj8kgAcJw	anonymous	EN	I agree	Female	Doctoral degree	Post-doctoral researcher	No	New Zealand	Institution of higher learning	Ecology/Evolution	Information on race/ethnicity removed to maintain anonymity of participants	Yes	Directed at author rather than work,Reflected personal opinions rather than evidence-based criticism,Mean-spirited or cruel	Post-doctoral researcher/Independent scientist	1	2	3	3	3
2019-03-06 06:42:00	2019-03-06 06:50:00	IP Address	100	465	TRUE	2019-03-06 06:50:00	R_SNMdJRlnNlBpgLn	anonymous	EN	I agree	Male	Doctoral degree	Full Professor	Yes		Institution of higher learning	Ecology/Evolution	Information on race/ethnicity removed to maintain anonymity of participants	Yes	Lacked constructive criticism,Directed at author rather than work,Reflected personal opinions rather than evidence-based criticism,Mean-spirited or cruel	Master's student,Doctoral student,Assistant professor,Associate professor,Full professor	100	40	2	3	5
2019-03-06 06:41:00	2019-03-06 06:58:00	IP Address	100	1014	TRUE	2019-03-06 06:58:00	R_Au5ZhYrvZy9EUYF	anonymous	EN	I agree	Male	Doctoral degree	Post-doctoral researcher	No	France	State or Federal research agency	Biology,Ecology/Evolution	Information on race/ethnicity removed to maintain anonymity of participants	Yes	Lacked constructive criticism,Reflected personal opinions rather than evidence-based criticism	Doctoral student	1	13	1	1	1
2019-03-06 07:17:00	2019-03-06 07:23:00	IP Address	100	339	TRUE	2019-03-06 07:23:00	R_33xNLoZo1Tr4WUx	anonymous	EN	I agree	Female	Master's degree	Graduate student working toward Ph.D. or other doctoral degree	No	Iran, Islamic Republic of...	I am currently a student and/or does not apply	Biology,Ecology/Evolution,Oceanography	Information on race/ethnicity removed to maintain anonymity of participants	No
2019-03-06 07:57:00	2019-03-06 08:01:00	IP Address	100	224	TRUE	2019-03-06 08:01:00	R_p3j4cWGvASiEjeh	anonymous	EN	I agree	Male	Doctoral degree	Private Industry/Research Facility	Yes		Institution of higher learning	Computer Science	Information on race/ethnicity removed to maintain anonymity of participants	No
2019-03-06 08:13:00	2019-03-06 08:18:00	IP Address	100	300	TRUE	2019-03-06 08:18:00	R_1I4AC7Nj447PdpB	anonymous	EN	I agree	Male	Doctoral degree	Full Professor	No	Canada	Institution of higher learning	Geology/Earth Sciences	Information on race/ethnicity removed to maintain anonymity of participants	Yes	Lacked constructive criticism	Full professor		200	1	1	1
2019-03-06 08:24:00	2019-03-06 08:27:00	IP Address	100	169	TRUE	2019-03-06 08:27:00	R_1irCnCH0nGqZblf	anonymous	EN	I agree	Female	Doctoral degree	Associate Professor	Yes		Institution of higher learning	Biology,Ecology/Evolution	Information on race/ethnicity removed to maintain anonymity of participants	No
2019-03-06 08:12:00	2019-03-06 08:30:00	IP Address	100	1079	TRUE	2019-03-06 08:30:00	R_12E9KcVjg9rhaoq	anonymous	EN	I agree	Female	Master's degree	Graduate student working toward Ph.D. or other doctoral degree	Yes		I am currently a student and/or does not apply	Ecology/Evolution	Information on race/ethnicity removed to maintain anonymity of participants	Yes	Lacked constructive criticism	Doctoral student	2	1	5	3	4
2019-03-06 08:54:00	2019-03-06 08:58:00	IP Address	100	238	TRUE	2019-03-06 08:58:00	R_3gSBq0UR4dNvxbh	anonymous	EN	I agree	Female	Bachelor's degree	Graduate student working toward Master's degree	Yes		I am currently a student and/or does not apply	Biology,Ecology/Evolution	Information on race/ethnicity removed to maintain anonymity of participants	No
2019-03-06 09:00:00	2019-03-06 09:15:00	IP Address	100	926	TRUE	2019-03-06 09:15:00	R_3EG2gJNFt0MXyQm	anonymous	EN	I agree	Female	Master's degree	Graduate student working toward Ph.D. or other doctoral degree	Yes		I am currently a student and/or does not apply	Oceanography	Information on race/ethnicity removed to maintain anonymity of participants	Yes	Lacked constructive criticism	Doctoral student	2	2	3	4	4
2019-03-06 08:47:00	2019-03-06 09:17:00	IP Address	100	1820	TRUE	2019-03-06 09:17:00	R_20NdfRckCOQsob0	anonymous	EN	I agree	Female	Master's degree	State or Federal employee at non-degree granting institution or agency	Yes		State or Federal research agency	Oceanography	Information on race/ethnicity removed to maintain anonymity of participants	Yes	Reflected personal opinions rather than evidence-based criticism	Non-tenure track academic scientist	1	3	1	2	1
2019-03-06 10:00:00	2019-03-06 10:04:00	IP Address	100	220	TRUE	2019-03-06 10:04:00	R_1LpAzCxxy4IbU17	anonymous	EN	I agree	Male	Doctoral degree	Assistant Professor	Yes		Institution of higher learning	Biology,Ecology/Evolution	Information on race/ethnicity removed to maintain anonymity of participants	No
2019-03-06 10:02:00	2019-03-06 10:06:00	IP Address	100	222	TRUE	2019-03-06 10:06:00	R_11ZOtMWY2kayfHG	anonymous	EN	I agree	Female	Doctoral degree	Post-doctoral researcher	Yes		State or Federal research agency	Ecology/Evolution	Information on race/ethnicity removed to maintain anonymity of participants	No
2019-03-06 10:04:00	2019-03-06 10:48:00	IP Address	100	2673	TRUE	2019-03-06 10:48:00	R_3soDFZViyXITfUh	anonymous	EN	I agree	Female	Doctoral degree	State or Federal employee at non-degree granting institution or agency	Yes		State or Federal research agency	Ecology/Evolution	Information on race/ethnicity removed to maintain anonymity of participants	No
2019-03-06 10:50:00	2019-03-06 10:57:00	IP Address	100	447	TRUE	2019-03-06 10:57:00	R_3fV4N7nrpzCdeVY	anonymous	EN	I agree	Female	Doctoral degree	Full Professor	No	Mexico	Institution of higher learning	Ecology/Evolution	Information on race/ethnicity removed to maintain anonymity of participants	Yes	Lacked constructive criticism	Post-doctoral researcher/Independent scientist	3	15	1	1	2
2019-03-06 11:24:00	2019-03-06 11:35:00	IP Address	100	671	TRUE	2019-03-06 11:35:00	R_71e2BcS6MuQrJct	anonymous	EN	I agree	Female	Doctoral degree	Assistant Professor	No	Brazil	Institution of higher learning	Biology,Ecology/Evolution	Information on race/ethnicity removed to maintain anonymity of participants	Yes	Lacked constructive criticism,Reflected personal opinions rather than evidence-based criticism	Doctoral student,Assistant professor	2	11	2	2	5
2019-03-06 11:33:00	2019-03-06 11:36:00	IP Address	100	158	TRUE	2019-03-06 11:36:00	R_3QXDxl9bbwnRzGZ	anonymous	EN	I agree	Female	Doctoral degree	Assistant Professor	Yes		Institution of higher learning	Biology,Ecology/Evolution,Oceanography	Information on race/ethnicity removed to maintain anonymity of participants	Yes	Lacked constructive criticism,Directed at author rather than work,Reflected personal opinions rather than evidence-based criticism,Mean-spirited or cruel	Doctoral student,Post-doctoral researcher/Independent scientist	3	7	5	5	4
2019-03-06 13:28:00	2019-03-06 13:54:00	IP Address	100	1571	TRUE	2019-03-06 13:54:00	R_2fv2mRSFdsOVlYu	anonymous	EN	I agree	Female	Doctoral degree	Private Industry/Research Facility	Yes		Industry/Privately-owned company	Other	Information on race/ethnicity removed to maintain anonymity of participants	Yes	Lacked constructive criticism,Directed at author rather than work,Reflected personal opinions rather than evidence-based criticism	Doctoral student	1	3	2	4	5
2019-03-06 12:10:00	2019-03-06 14:34:00	IP Address	100	8644	TRUE	2019-03-06 14:34:00	R_3PgILk0hCFlYWvq	anonymous	EN	I agree	Female	Master's degree	Graduate student working toward Ph.D. or other doctoral degree	Yes			Ecology/Evolution,Geology/Earth Sciences	Information on race/ethnicity removed to maintain anonymity of participants	No
2019-03-06 14:23:00	2019-03-06 14:41:00	IP Address	100	1095	TRUE	2019-03-06 14:41:00	R_1cZCjoHG1QgHTI0	anonymous	EN	I agree	Male	Master's degree	Full Professor	Yes		Institution of higher learning	Biology	Information on race/ethnicity removed to maintain anonymity of participants	Yes	Lacked constructive criticism,Reflected personal opinions rather than evidence-based criticism	Non-tenure track academic scientist	2	20	2	1	1
2019-02-28 10:33:00	2019-03-06 16:41:00	IP Address	100	540483	TRUE	2019-03-06 16:41:00	R_3g1kKdm8hnGDuKd	anonymous	EN	I agree	Female	Doctoral degree	Full Professor	Yes		Institution of higher learning	Mathematics,Computer Science	Information on race/ethnicity removed to maintain anonymity of participants	Yes	Lacked constructive criticism,Directed at author rather than work,Reflected personal opinions rather than evidence-based criticism,Mean-spirited or cruel	Post-doctoral researcher/Independent scientist,Assistant professor,Associate professor		15	5	4	4
2019-03-06 16:42:00	2019-03-06 16:46:00	IP Address	100	248	TRUE	2019-03-06 16:46:00	R_1pGKo6f3IEjuOww	anonymous	EN	I agree	Male	Doctoral degree	Post-doctoral researcher	Yes		Institution of higher learning	Biology,Chemistry,Ecology/Evolution	Information on race/ethnicity removed to maintain anonymity of participants	No
2019-03-06 16:53:00	2019-03-06 17:08:00	IP Address	100	888	TRUE	2019-03-06 17:08:00	R_12A4HVVW33XPqkQ	anonymous	EN	I agree	Male	Doctoral degree	Full Professor	No	Brazil	Institution of higher learning	Biology,Ecology/Evolution,Oceanography	Information on race/ethnicity removed to maintain anonymity of participants	Yes	Lacked constructive criticism,Reflected personal opinions rather than evidence-based criticism,Mean-spirited or cruel	Full professor	1	10	1	3	1
2019-03-06 17:20:00	2019-03-06 17:50:00	IP Address	100	1789	TRUE	2019-03-06 17:50:00	R_2PtyNuutB0NdgI0	anonymous	EN	I agree	Male	Doctoral degree	Assistant Professor	No	New Zealand	Institution of higher learning	Biology,Ecology/Evolution,Geology/Earth Sciences,Oceanography	Information on race/ethnicity removed to maintain anonymity of participants	Yes	Lacked constructive criticism,Directed at author rather than work,Reflected personal opinions rather than evidence-based criticism,Mean-spirited or cruel	Master's student,Doctoral student,Post-doctoral researcher/Independent scientist,Assistant professor	7	14	5	1	1
2019-03-06 18:03:00	2019-03-06 18:05:00	IP Address	100	124	TRUE	2019-03-06 18:05:00	R_3Kvvp4pU5LaJXk5	anonymous	EN	I agree	Female	Doctoral degree	Assistant Professor	No	India	Institution of higher learning	Geology/Earth Sciences,Social Science	Information on race/ethnicity removed to maintain anonymity of participants	No
2019-03-06 18:24:00	2019-03-06 18:30:00	IP Address	100	367	TRUE	2019-03-06 18:30:00	R_cvcUT3j2KZvXWDf	anonymous	EN	I agree	Male	Master's degree	None of the above	Yes		Institution of higher learning	Biology,Ecology/Evolution,Geology/Earth Sciences	Information on race/ethnicity removed to maintain anonymity of participants	No
2019-03-06 19:25:00	2019-03-06 19:29:00	IP Address	100	260	TRUE	2019-03-06 19:29:00	R_6PY4EPcfhzep0g9	anonymous	EN	I agree	Female	Master's degree	Graduate student working toward Ph.D. or other doctoral degree	No			Other	Information on race/ethnicity removed to maintain anonymity of participants	Yes	Mean-spirited or cruel	Doctoral student	1		5	4	3
2019-03-07 00:28:00	2019-03-07 00:37:00	IP Address	100	522	TRUE	2019-03-07 00:37:00	R_23WtmlLhUA78rLw	anonymous	EN	I agree	Female	Doctoral degree	Post-doctoral researcher	No	Australia	Institution of higher learning	Ecology/Evolution	Information on race/ethnicity removed to maintain anonymity of participants	Yes	Lacked constructive criticism,Directed at author rather than work,Reflected personal opinions rather than evidence-based criticism	Doctoral student,Post-doctoral researcher/Independent scientist	3	18	1	1	1
2019-03-06 10:21:00	2019-03-07 01:05:00	IP Address	100	53088	TRUE	2019-03-07 01:05:00	R_2ZVt9V5BkiiEnm4	anonymous	EN	I agree	Male	Doctoral degree	None of the above	No	United Kingdom of Great Britain and Northern Ireland	Other	Geology/Earth Sciences	Information on race/ethnicity removed to maintain anonymity of participants	Yes	Lacked constructive criticism,Directed at author rather than work,Reflected personal opinions rather than evidence-based criticism	Doctoral student	2	13	1	2	1
2019-03-07 03:24:00	2019-03-07 03:27:00	IP Address	100	180	TRUE	2019-03-07 03:27:00	R_a2Jx260hKnPrA5z	anonymous	EN	I agree	Female	Master's degree	Graduate student working toward Ph.D. or other doctoral degree	No	Israel	I am currently a student and/or does not apply	Biology	Information on race/ethnicity removed to maintain anonymity of participants	No
2019-03-07 06:20:00	2019-03-07 06:25:00	IP Address	100	301	TRUE	2019-03-07 06:25:00	R_2sYAttNvQd5VhNo	anonymous	EN	I agree	Male	Doctoral degree	Associate Professor	No	Australia	Institution of higher learning	Ecology/Evolution	Information on race/ethnicity removed to maintain anonymity of participants	Yes	Lacked constructive criticism,Directed at author rather than work,Reflected personal opinions rather than evidence-based criticism	Post-doctoral researcher/Independent scientist,Associate professor	4	60	5	5	3
2019-03-07 10:47:00	2019-03-07 10:49:00	IP Address	100	121	TRUE	2019-03-07 10:49:00	R_Qc9Ot31LSxDnLgJ	anonymous	EN	I agree	Female	Bachelor's degree	Graduate student working toward Master's degree	No	Malta	I am currently a student and/or does not apply	Biology	Information on race/ethnicity removed to maintain anonymity of participants	No
2019-03-07 11:26:00	2019-03-07 11:28:00	IP Address	100	88	TRUE	2019-03-07 11:28:00	R_2sU7ERi4fv8yjYr	anonymous	EN	I agree	Male	Doctoral degree	Full Professor	Yes		Institution of higher learning	Ecology/Evolution,Other	Information on race/ethnicity removed to maintain anonymity of participants	No
2019-03-07 11:42:00	2019-03-07 11:48:00	IP Address	100	335	TRUE	2019-03-07 11:48:00	R_1oHoqWqgQXrGvQP	anonymous	EN	I agree	Female	Doctoral degree	Full Professor	Yes		Institution of higher learning	Biomedical	Information on race/ethnicity removed to maintain anonymity of participants	No
2019-03-07 13:24:00	2019-03-07 13:26:00	IP Address	100	93	TRUE	2019-03-07 13:26:00	R_Oxt1xKUiOnVmCSR	anonymous	EN	I agree	Female	Master's degree	Graduate student working toward Ph.D. or other doctoral degree	Yes		I am currently a student and/or does not apply	Biology,Ecology/Evolution	Information on race/ethnicity removed to maintain anonymity of participants	No
2019-03-07 14:11:00	2019-03-07 15:01:00	IP Address	100	2990	TRUE	2019-03-07 15:01:00	R_1jNh0vr0QyEge5h	anonymous	EN	I agree	Male	Doctoral degree	Associate Professor	Yes		Institution of higher learning	Oceanography	Information on race/ethnicity removed to maintain anonymity of participants	Yes	Directed at author rather than work,Reflected personal opinions rather than evidence-based criticism	Associate professor	3	12	1	2	1
2019-03-07 20:24:00	2019-03-07 20:27:00	IP Address	100	219	TRUE	2019-03-07 20:27:00	R_2pPrbnDP6p7Lm9Y	anonymous	EN	I agree	Female	Master's degree	Graduate student working toward Ph.D. or other doctoral degree	No	Mexico	I am currently a student and/or does not apply	Biology,Other	Information on race/ethnicity removed to maintain anonymity of participants	No
2019-03-08 02:58:00	2019-03-08 03:06:00	IP Address	100	500	TRUE	2019-03-08 03:06:00	R_2wulXu8NZe6DDXw	anonymous	EN	I agree	Male	Master's degree	None of the above	No	Portugal	Other	Biology	Information on race/ethnicity removed to maintain anonymity of participants	Yes	Lacked constructive criticism,Mean-spirited or cruel	Master's student	1	0	4	5	5
2019-03-08 08:48:00	2019-03-08 08:51:00	IP Address	100	201	TRUE	2019-03-08 08:51:00	R_3feZlV1TeAO4AlW	anonymous	EN	I agree	Male	Doctoral degree	Non-tenure track part-time instructor or Adjunct	No	Germany	Institution of higher learning	Ecology/Evolution	Information on race/ethnicity removed to maintain anonymity of participants	No
2019-03-08 11:23:00	2019-03-08 11:32:00	IP Address	100	589	TRUE	2019-03-08 11:32:00	R_tSP3XHnhM3OJYvn	anonymous	EN	I agree	Female	Doctoral degree	Assistant Professor	Yes		Institution of higher learning	Biology	Information on race/ethnicity removed to maintain anonymity of participants	Yes	Lacked constructive criticism	Industry professional	1		1	1	1
2019-03-08 13:19:00	2019-03-08 14:43:00	IP Address	100	5058	TRUE	2019-03-08 14:43:00	R_25XhV6lxyzBrCw1	anonymous	EN	I agree	Female	Master's degree	Graduate student working toward Ph.D. or other doctoral degree	Yes		I am currently a student and/or does not apply	Ecology/Evolution,Other	Information on race/ethnicity removed to maintain anonymity of participants	No
2019-03-08 16:46:00	2019-03-08 16:50:00	IP Address	100	221	TRUE	2019-03-08 16:50:00	R_2WVA960SuOT55RU	anonymous	EN	I agree	Male	Bachelor's degree	Graduate student working toward Ph.D. or other doctoral degree	Yes		I am currently a student and/or does not apply	Biology,Ecology/Evolution	Information on race/ethnicity removed to maintain anonymity of participants	No
2019-03-08 17:49:00	2019-03-08 17:57:00	IP Address	100	462	TRUE	2019-03-08 17:57:00	R_2azAPqWDWRAgUIY	anonymous	EN	I agree	Female	Master's degree	Graduate student working toward Ph.D. or other doctoral degree	Yes		I am currently a student and/or does not apply	Biology,Ecology/Evolution	Information on race/ethnicity removed to maintain anonymity of participants	Yes	Lacked constructive criticism,Reflected personal opinions rather than evidence-based criticism,Mean-spirited or cruel	Master's student,Doctoral student	2	2	3	3	4
2019-03-08 21:26:00	2019-03-08 21:30:00	IP Address	100	256	TRUE	2019-03-08 21:30:00	R_3qwy4QwBoW6aTNs	anonymous	EN	I agree	Female	Doctoral degree	Associate Professor	Yes		Institution of higher learning	Ecology/Evolution	Information on race/ethnicity removed to maintain anonymity of participants	Yes	Lacked constructive criticism,Reflected personal opinions rather than evidence-based criticism,Mean-spirited or cruel	Post-doctoral researcher/Independent scientist	1	32	4	1	3
2019-03-09 07:53:00	2019-03-09 07:59:00	IP Address	100	344	TRUE	2019-03-09 07:59:00	R_RrFMaZ2UlIBmlYB	anonymous	EN	I agree	Female	Doctoral degree	None of the above	No	Canada	Other	Biology	Information on race/ethnicity removed to maintain anonymity of participants	Yes	Lacked constructive criticism,Directed at author rather than work,Reflected personal opinions rather than evidence-based criticism	Undergraduate student,Doctoral student,Post-doctoral researcher/Independent scientist	2	5	3	2	1
2019-03-09 14:11:00	2019-03-09 14:16:00	IP Address	100	272	TRUE	2019-03-09 14:16:00	R_2fpUlA6eOd5RmTK	anonymous	EN	I agree	Female	Doctoral degree	Associate Professor	No		Institution of higher learning	Geology/Earth Sciences	Information on race/ethnicity removed to maintain anonymity of participants	Yes	Lacked constructive criticism,Directed at author rather than work,Reflected personal opinions rather than evidence-based criticism,Mean-spirited or cruel	Post-doctoral researcher/Independent scientist,Associate professor	3	20	4	3	2
2019-03-09 14:25:00	2019-03-09 14:31:00	IP Address	100	366	TRUE	2019-03-09 14:31:00	R_3nvWFoxuFOmsJki	anonymous	EN	I agree	Female	Doctoral degree	Associate Professor	Yes		Institution of higher learning	Biology,Computer Science	Information on race/ethnicity removed to maintain anonymity of participants	Yes	Lacked constructive criticism,Directed at author rather than work,Reflected personal opinions rather than evidence-based criticism	Doctoral student,Post-doctoral researcher/Independent scientist,Assistant professor,Associate professor	20	40	1	4	4
2019-03-10 08:33:00	2019-03-10 08:45:00	IP Address	100	737	TRUE	2019-03-10 08:45:00	R_pcIINxJcTfCtx29	anonymous	EN	I agree	Female	Master's degree	Graduate student working toward Ph.D. or other doctoral degree	No	Indonesia	I am currently a student and/or does not apply	Ecology/Evolution	Information on race/ethnicity removed to maintain anonymity of participants	Yes	Lacked constructive criticism,Reflected personal opinions rather than evidence-based criticism,Mean-spirited or cruel	Non-tenure track academic scientist	2	3	1	4	2
2019-03-10 12:35:00	2019-03-10 12:40:00	IP Address	100	313	TRUE	2019-03-10 12:40:00	R_czQk6humU1nPVnP	anonymous	EN	I agree	Female	Master's degree	None of the above	Yes		Other	Biology,Ecology/Evolution,Oceanography	Information on race/ethnicity removed to maintain anonymity of participants	No
2019-03-11 03:08:00	2019-03-11 03:16:00	IP Address	100	459	TRUE	2019-03-11 03:16:00	R_s5KvavCgG12oNfX	anonymous	EN	I agree	Female	Master's degree	Graduate student working toward Ph.D. or other doctoral degree	No		I am currently a student and/or does not apply	Biology,Geology/Earth Sciences	Information on race/ethnicity removed to maintain anonymity of participants	Yes	Lacked constructive criticism,Directed at author rather than work,Reflected personal opinions rather than evidence-based criticism	Master's student,Doctoral student	4	5	3	5	3
2019-03-11 04:26:00	2019-03-11 04:30:00	IP Address	100	252	TRUE	2019-03-11 04:30:00	R_2uKaNwmxpAB8CIH	anonymous	EN	I agree	Female	Doctoral degree	Post-doctoral researcher	No	Germany	Institution of higher learning	Biology	Information on race/ethnicity removed to maintain anonymity of participants	Yes	Lacked constructive criticism,Directed at author rather than work,Reflected personal opinions rather than evidence-based criticism,Mean-spirited or cruel	Undergraduate student,Doctoral student,Post-doctoral researcher/Independent scientist	8	19	3	3	3
2019-03-11 06:54:00	2019-03-11 07:14:00	IP Address	100	1209	TRUE	2019-03-11 07:14:00	R_2DThlbNYNu5A8KO	anonymous	EN	I agree	Female	Doctoral degree	Graduate student working toward Ph.D. or other doctoral degree	No	Switzerland	State or Federal research agency	Ecology/Evolution	Information on race/ethnicity removed to maintain anonymity of participants	Yes	Lacked constructive criticism,Directed at author rather than work,Reflected personal opinions rather than evidence-based criticism,Mean-spirited or cruel	Doctoral student	2	9	3	4	1
2019-03-11 10:43:00	2019-03-11 10:51:00	IP Address	100	447	TRUE	2019-03-11 10:51:00	R_1hzI4rKXIFwxMr0	anonymous	EN	I agree	Male	Doctoral degree	Post-doctoral researcher	No	Denmark	Institution of higher learning	Biology,Ecology/Evolution	Information on race/ethnicity removed to maintain anonymity of participants	Yes	Lacked constructive criticism,Reflected personal opinions rather than evidence-based criticism,Mean-spirited or cruel	Doctoral student	1	4	2	3	5
2019-03-11 12:30:00	2019-03-11 12:41:00	IP Address	100	649	TRUE	2019-03-11 12:41:00	R_31FaQKLIz4jzp3A	anonymous	EN	I agree	Male	Doctoral degree	Associate Professor	Yes		Institution of higher learning	Ecology/Evolution	Information on race/ethnicity removed to maintain anonymity of participants	No
2019-03-07 16:56:00	2019-03-12 00:59:00	IP Address	100	370981	TRUE	2019-03-12 00:59:00	R_2E3FsjRscqehbn6	anonymous	EN	I agree	Female	Doctoral degree	Post-doctoral researcher	No	Australia	Institution of higher learning	Biology,Ecology/Evolution	Information on race/ethnicity removed to maintain anonymity of participants	No
2019-03-12 15:13:00	2019-03-12 15:17:00	IP Address	100	228	TRUE	2019-03-12 15:17:00	R_2aEmHF7tjAfe3D5	anonymous	EN	I agree	Female	Master's degree	Graduate student working toward Ph.D. or other doctoral degree	Yes		I am currently a student and/or does not apply	Biology,Ecology/Evolution	Information on race/ethnicity removed to maintain anonymity of participants	Yes	Directed at author rather than work,Mean-spirited or cruel	Doctoral student	1	2	2	1	1
2019-03-12 15:29:00	2019-03-12 15:35:00	IP Address	100	349	TRUE	2019-03-12 15:35:00	R_1DIvlrW8pMYlpr1	anonymous	EN	I agree	Female	Master's degree	Graduate student working toward Ph.D. or other doctoral degree	Yes		Institution of higher learning	Ecology/Evolution	Information on race/ethnicity removed to maintain anonymity of participants	Yes	Mean-spirited or cruel	Doctoral student	1	5	4	3	1
2019-03-12 15:36:00	2019-03-12 18:02:00	IP Address	100	8791	TRUE	2019-03-12 18:02:00	R_2qrDoqstec4Ce7M	anonymous	EN	I agree	Male	Bachelor's degree	Graduate student working toward Ph.D. or other doctoral degree	Yes		I am currently a student and/or does not apply	Biology,Ecology/Evolution	Information on race/ethnicity removed to maintain anonymity of participants	No
2019-03-12 20:21:00	2019-03-12 20:23:00	IP Address	100	125	TRUE	2019-03-12 20:23:00	R_2S8lESc5BDALpqp	anonymous	EN	I agree	Female	Master's degree	Graduate student working toward Ph.D. or other doctoral degree	Yes		I am currently a student and/or does not apply	Biology,Ecology/Evolution	Information on race/ethnicity removed to maintain anonymity of participants	No
2019-03-13 08:25:00	2019-03-13 08:41:00	IP Address	100	904	TRUE	2019-03-13 08:41:00	R_XuATZ9ZoeJdZDkB	anonymous	EN	I agree	Female	Doctoral degree	State or Federal employee at non-degree granting institution or agency	No	Australia	State or Federal research agency	Biology,Chemistry,Ecology/Evolution	Information on race/ethnicity removed to maintain anonymity of participants	Yes	Lacked constructive criticism,Directed at author rather than work,Reflected personal opinions rather than evidence-based criticism,Mean-spirited or cruel	Doctoral student	3	6	5	4	4
2019-03-13 17:28:00	2019-03-13 17:35:00	IP Address	100	402	TRUE	2019-03-13 17:35:00	R_2a8qe40SCINo5NT	anonymous	EN	I agree	Female	Bachelor's degree	Graduate student working toward Master's degree	Yes		I am currently a student and/or does not apply	Biology,Ecology/Evolution,Computer Science,Social Science	Information on race/ethnicity removed to maintain anonymity of participants	No
2019-03-13 20:07:00	2019-03-13 20:18:00	IP Address	100	685	TRUE	2019-03-13 20:18:00	R_25Za3v2FAAfVNjk	anonymous	EN	I agree	Male	Doctoral degree	None of the above	No	Australia	State or Federal research agency	Biology	Information on race/ethnicity removed to maintain anonymity of participants	Yes	Lacked constructive criticism,Reflected personal opinions rather than evidence-based criticism	Doctoral student,Post-doctoral researcher/Independent scientist	2	20	1	2	2
2019-03-14 03:49:00	2019-03-14 04:11:00	IP Address	100	1341	TRUE	2019-03-14 04:11:00	R_2XoDHSJYxywPk8j	anonymous	EN	I agree	Male	Doctoral degree	Post-doctoral researcher	No	Australia	Institution of higher learning	Biology,Ecology/Evolution	Information on race/ethnicity removed to maintain anonymity of participants	Yes	Lacked constructive criticism,Directed at author rather than work,Reflected personal opinions rather than evidence-based criticism	Doctoral student	8	9	2	3	1
2019-03-14 10:57:00	2019-03-14 11:15:00	IP Address	100	1103	TRUE	2019-03-14 11:15:00	R_W9k0uO9v9Jo1PB7	anonymous	EN	I agree	Female	Master's degree	Graduate student working toward Ph.D. or other doctoral degree	Yes		I am currently a student and/or does not apply	Ecology/Evolution	Information on race/ethnicity removed to maintain anonymity of participants	Yes	Directed at author rather than work	Master's student	1	2	3	2	1
2019-03-14 14:38:00	2019-03-14 14:58:00	IP Address	100	1170	TRUE	2019-03-14 14:58:00	R_22t57VZsEfjV0wo	anonymous	EN	I agree	Male	Doctoral degree	Assistant Professor	Yes		Institution of higher learning	Geology/Earth Sciences	Information on race/ethnicity removed to maintain anonymity of participants	Yes	Lacked constructive criticism	Post-doctoral researcher/Independent scientist	1	6	1	2	1
2019-03-14 14:58:00	2019-03-14 15:04:00	IP Address	100	334	TRUE	2019-03-14 15:04:00	R_1CDzGLl3xOI0rxW	anonymous	EN	I agree	Male	Master's degree	Graduate student working toward Ph.D. or other doctoral degree	Yes		I am currently a student and/or does not apply	Ecology/Evolution	Information on race/ethnicity removed to maintain anonymity of participants	Yes	Lacked constructive criticism,Reflected personal opinions rather than evidence-based criticism	Doctoral student	2		2	2	1
2019-03-15 08:42:00	2019-03-15 08:47:00	IP Address	100	321	TRUE	2019-03-15 08:47:00	R_2zqO22WonMC6rdo	anonymous	EN	I agree	Female	Doctoral degree	Post-doctoral researcher	No	France	Institution of higher learning	Biology,Ecology/Evolution	Information on race/ethnicity removed to maintain anonymity of participants	Yes	Lacked constructive criticism,Reflected personal opinions rather than evidence-based criticism	Doctoral student,Post-doctoral researcher/Independent scientist	3	5	3		2
2019-03-15 10:26:00	2019-03-15 10:31:00	IP Address	100	295	TRUE	2019-03-15 10:31:00	R_sCiePvT66KS0bJL	anonymous	EN	I agree	Male	Doctoral degree	Private Industry/Research Facility	No	Brazil	Industry/Privately-owned company	Biology,Ecology/Evolution	Information on race/ethnicity removed to maintain anonymity of participants	Yes	Lacked constructive criticism,Directed at author rather than work,Reflected personal opinions rather than evidence-based criticism	Post-doctoral researcher/Independent scientist,Industry professional	4	40	1	3	2
2019-03-17 08:09:00	2019-03-17 08:17:00	IP Address	100	492	TRUE	2019-03-17 08:17:00	R_C9ze3gKEovp0T7z	anonymous	EN	I agree	Male	Doctoral degree	Post-doctoral researcher	No	Taiwan	State or Federal research agency	Ecology/Evolution,Geology/Earth Sciences	Information on race/ethnicity removed to maintain anonymity of participants	Yes	Lacked constructive criticism,Reflected personal opinions rather than evidence-based criticism	Doctoral student,Post-doctoral researcher/Independent scientist	3	18	3	1	1
2019-03-17 19:01:00	2019-03-17 20:19:00	IP Address	100	4671	TRUE	2019-03-17 20:19:00	R_1eXLPo1Itn1AQnp	anonymous	EN	I agree	Female	Doctoral degree	State or Federal employee at non-degree granting institution or agency	No	Australia	State or Federal research agency	Biology,Geology/Earth Sciences,Oceanography	Information on race/ethnicity removed to maintain anonymity of participants	Yes	Lacked constructive criticism,Directed at author rather than work,Reflected personal opinions rather than evidence-based criticism,Mean-spirited or cruel	Undergraduate student,Doctoral student,Post-doctoral researcher/Independent scientist,Non-tenure track academic scientist	4	6	2	4	5
2019-03-18 12:54:00	2019-03-18 16:38:00	IP Address	100	13444	TRUE	2019-03-18 16:38:00	R_3HLkT4GH5vz25Q7	anonymous	EN	I agree	Female	Doctoral degree	Post-doctoral researcher	Yes		State or Federal research agency	Biology,Oceanography	Information on race/ethnicity removed to maintain anonymity of participants	Yes	Lacked constructive criticism,Reflected personal opinions rather than evidence-based criticism,Mean-spirited or cruel	Doctoral student	2	2	3	4	2
2019-03-19 10:16:00	2019-03-19 10:25:00	IP Address	100	510	TRUE	2019-03-19 10:25:00	R_1n0AywnSYj3oCru	anonymous	EN	I agree	Female	Doctoral degree	Post-doctoral researcher	Yes		Institution of higher learning	Ecology/Evolution	Information on race/ethnicity removed to maintain anonymity of participants	I prefer not to say
2019-03-19 11:33:00	2019-03-19 11:35:00	IP Address	100	113	TRUE	2019-03-19 11:35:00	R_10oA9Wu0gfwfeVd	anonymous	EN	I agree	Male	Master's degree	Graduate student working toward Ph.D. or other doctoral degree	Yes		I am currently a student and/or does not apply	Ecology/Evolution,Oceanography	Information on race/ethnicity removed to maintain anonymity of participants	No
2019-03-20 23:18:00	2019-03-20 23:23:00	IP Address	100	286	TRUE	2019-03-20 23:23:00	R_1GP6HCyv7fOWH4R	anonymous	EN	I agree	Female	Doctoral degree	Post-doctoral researcher	No	Australia	Institution of higher learning	Ecology/Evolution	Information on race/ethnicity removed to maintain anonymity of participants	Yes	Lacked constructive criticism,Directed at author rather than work,Reflected personal opinions rather than evidence-based criticism	Doctoral student	3	15	1	3	1
2019-03-21 10:27:00	2019-03-21 10:36:00	IP Address	100	511	TRUE	2019-03-21 10:36:00	R_12F8cUNAINdJsM0	anonymous	EN	I agree	I prefer not to say	Doctoral degree	Assistant Professor	Yes		Institution of higher learning	Geology/Earth Sciences	Information on race/ethnicity removed to maintain anonymity of participants	Yes	Lacked constructive criticism,Reflected personal opinions rather than evidence-based criticism	Doctoral student	1	5	1	3	2
2019-03-21 13:44:00	2019-03-21 13:47:00	IP Address	100	201	TRUE	2019-03-21 13:47:00	R_2Eob4UkBf3J6cDt	anonymous	EN	I agree	Male	Master's degree	State or Federal employee at non-degree granting institution or agency	Yes		State or Federal research agency	Biology,Ecology/Evolution	Information on race/ethnicity removed to maintain anonymity of participants	No
2019-03-20 22:00:00	2019-03-22 07:18:00	IP Address	100	119913	TRUE	2019-03-22 07:18:00	R_Q5pi0LsX1xX5dJv	anonymous	EN	I agree	Male	Doctoral degree	State or Federal employee at non-degree granting institution or agency	Yes		State or Federal research agency	Biology,Ecology/Evolution	Information on race/ethnicity removed to maintain anonymity of participants	Yes	Lacked constructive criticism,Directed at author rather than work,Reflected personal opinions rather than evidence-based criticism	Doctoral student	1	4	4	3	2
2019-03-25 14:33:00	2019-03-25 14:50:00	IP Address	100	979	TRUE	2019-03-25 14:50:00	R_1fkFIfhZrR5jx0g	anonymous	EN	I agree	Female	Doctoral degree	None of the above	Yes		Other	Biology,Ecology/Evolution	Information on race/ethnicity removed to maintain anonymity of participants	Yes	Lacked constructive criticism,Directed at author rather than work,Reflected personal opinions rather than evidence-based criticism,Mean-spirited or cruel	Doctoral student	3	1	4	4	5
2019-03-25 23:12:00	2019-03-25 23:16:00	IP Address	100	280	TRUE	2019-03-25 23:16:00	R_T5k1Kn1T2FIXjdD	anonymous	EN	I agree	Female	Master's degree	Graduate student working toward Ph.D. or other doctoral degree	Yes		State or Federal research agency	Biology,Geology/Earth Sciences,Oceanography	Information on race/ethnicity removed to maintain anonymity of participants	Yes	Lacked constructive criticism	Doctoral student	1	1	2	3	1
2019-03-26 16:22:00	2019-03-26 16:25:00	IP Address	100	136	TRUE	2019-03-26 16:25:00	R_3GD5vkoT17s2pL2	anonymous	EN	I agree	Female	Master's degree	State or Federal employee at non-degree granting institution or agency	Yes		State or Federal research agency	Biology,Ecology/Evolution	Information on race/ethnicity removed to maintain anonymity of participants	No
2019-03-26 22:02:00	2019-03-26 22:09:00	IP Address	100	431	TRUE	2019-03-26 22:09:00	R_3R2YMJa3BZ9ToUK	anonymous	EN	I agree	Male	Master's degree	None of the above	No	Canada	Institution of higher learning	Biology,Ecology/Evolution	Information on race/ethnicity removed to maintain anonymity of participants	Yes	Lacked constructive criticism,Directed at author rather than work	Master's student,Industry professional	2	0	3	3	2
2019-03-27 08:04:00	2019-03-27 08:15:00	IP Address	100	644	TRUE	2019-03-27 08:15:00	R_1DPj4fNwBZYOIc0	anonymous	EN	I agree	Male	Doctoral degree	Assistant Professor	Yes		Institution of higher learning	Biology,Ecology/Evolution	Information on race/ethnicity removed to maintain anonymity of participants	Yes	Mean-spirited or cruel	Master's student	1	5	4	5	4
2019-03-27 12:35:00	2019-03-27 12:47:00	IP Address	100	716	TRUE	2019-03-27 12:47:00	R_OvyBOC3hTO4ZoUp	anonymous	EN	I agree	Male	Doctoral degree	Full Professor	Yes		Institution of higher learning	Ecology/Evolution,Mathematics,Computer Science,Biomedical	Information on race/ethnicity removed to maintain anonymity of participants	Yes	Lacked constructive criticism,Directed at author rather than work,Reflected personal opinions rather than evidence-based criticism,Mean-spirited or cruel	Assistant professor,Associate professor,Full professor	10	30	1	1	1
2019-03-28 16:07:00	2019-03-28 16:15:00	IP Address	100	462	TRUE	2019-03-28 16:15:00	R_248XGObZv91eDFu	anonymous	EN	I agree	Male	Bachelor's degree	Graduate student working toward Ph.D. or other doctoral degree	Yes		I am currently a student and/or does not apply	Biology	Information on race/ethnicity removed to maintain anonymity of participants	No
2019-03-28 16:19:00	2019-03-28 16:22:00	IP Address	100	163	TRUE	2019-03-28 16:22:00	R_3j3AXlOgwa1Stid	anonymous	EN	I agree	Male	Doctoral degree	Graduate student working toward Ph.D. or other doctoral degree	Yes			Social Science	Information on race/ethnicity removed to maintain anonymity of participants	No
2019-03-28 17:03:00	2019-03-28 17:06:00	IP Address	100	155	TRUE	2019-03-28 17:06:00	R_3qOQTuMqCcsW0ZK	anonymous	EN	I agree	Female	Doctoral degree	Post-doctoral researcher	Yes		Institution of higher learning	Ecology/Evolution	Information on race/ethnicity removed to maintain anonymity of participants	No
2019-03-28 20:12:00	2019-03-28 20:20:00	IP Address	100	479	TRUE	2019-03-28 20:20:00	R_3M05lBET36T5uCl	anonymous	EN	I agree	Male	Doctoral degree	Full Professor	Yes		Institution of higher learning	Ecology/Evolution	Information on race/ethnicity removed to maintain anonymity of participants	No
2019-03-29 06:09:00	2019-03-29 06:12:00	IP Address	100	139	TRUE	2019-03-29 06:12:00	R_110DTz315fDMOD3	anonymous	EN	I agree	Male	Master's degree	Graduate student working toward Ph.D. or other doctoral degree	Yes			Psychology	Information on race/ethnicity removed to maintain anonymity of participants	No
2019-03-30 21:38:00	2019-03-30 21:41:00	IP Address	100	187	TRUE	2019-03-30 21:41:00	R_2rrzgAGnJz9JKdI	anonymous	EN	I agree	Female	Doctoral degree	Associate Professor	Yes		Institution of higher learning	Biology	Information on race/ethnicity removed to maintain anonymity of participants	No
2019-04-01 02:19:00	2019-04-01 02:41:00	IP Address	100	1344	TRUE	2019-04-01 02:41:00	R_2zGwcL68STNYYiQ	anonymous	EN	I agree	Female	Doctoral degree	Post-doctoral researcher	No	Portugal	Institution of higher learning	Engineering	Information on race/ethnicity removed to maintain anonymity of participants	Yes	Lacked constructive criticism	Doctoral student	2	2	3	3	3
2019-04-02 12:38:00	2019-04-02 12:47:00	IP Address	100	541	TRUE	2019-04-02 12:47:00	R_1l5Ai2PRSg0GJHL	anonymous	EN	I agree	Female	Doctoral degree	Post-doctoral researcher	No	France	State or Federal research agency	Ecology/Evolution	Information on race/ethnicity removed to maintain anonymity of participants	Yes	Lacked constructive criticism,Directed at author rather than work,Reflected personal opinions rather than evidence-based criticism	Doctoral student	5	9	4	5	4
2019-04-02 17:55:00	2019-04-02 17:57:00	IP Address	100	137	TRUE	2019-04-02 17:57:00	R_2dT35zNBY6MKQ92	anonymous	EN	I agree	Female	Doctoral degree	None of the above	Yes		I am currently a student and/or does not apply	Ecology/Evolution	Information on race/ethnicity removed to maintain anonymity of participants	No
2019-04-03 17:24:00	2019-04-03 17:30:00	IP Address	100	332	TRUE	2019-04-03 17:30:00	R_29idBxCxLJ7U6t3	anonymous	EN	I agree	Female	Doctoral degree	Post-doctoral researcher	Yes		Institution of higher learning	Ecology/Evolution	Information on race/ethnicity removed to maintain anonymity of participants	Yes	Lacked constructive criticism,Directed at author rather than work,Reflected personal opinions rather than evidence-based criticism	Master's student,Doctoral student,Industry professional	5	6	5	4	3
2019-04-03 21:40:00	2019-04-03 21:57:00	IP Address	100	1037	TRUE	2019-04-03 21:57:00	R_C1Rr1P931XduuaZ	anonymous	EN	I agree	Male	Doctoral degree	Private Industry/Research Facility	Yes		Industry/Privately-owned company	Chemistry,Engineering	Information on race/ethnicity removed to maintain anonymity of participants	Yes	Lacked constructive criticism,Reflected personal opinions rather than evidence-based criticism	Doctoral student	1	3	1	2	1
2019-04-03 22:10:00	2019-04-03 22:16:00	IP Address	100	372	TRUE	2019-04-03 22:16:00	R_cAp5DAEk53h3rJT	anonymous	EN	I agree	Male	Doctoral degree	None of the above	Yes		Industry/Privately-owned company	Ecology/Evolution,Social Science	Information on race/ethnicity removed to maintain anonymity of participants	No
2019-04-03 23:00:00	2019-04-03 23:02:00	IP Address	100	83	TRUE	2019-04-03 23:02:00	R_1kUiKDifFuQe8KH	anonymous	EN	I agree	Male	Doctoral degree	State or Federal employee at non-degree granting institution or agency	Yes		State or Federal research agency	Ecology/Evolution	Information on race/ethnicity removed to maintain anonymity of participants	No
2019-04-04 11:08:00	2019-04-04 11:17:00	IP Address	100	513	TRUE	2019-04-04 11:17:00	R_3IbmUdSgvuYBmNm	anonymous	EN	I agree	Male	Doctoral degree	State or Federal employee at non-degree granting institution or agency	Yes		State or Federal research agency	Social Science	Information on race/ethnicity removed to maintain anonymity of participants	Yes	Directed at author rather than work,Mean-spirited or cruel	Full professor	2	20	1	5	3
2019-04-05 10:11:00	2019-04-05 10:12:00	IP Address	100	99	TRUE	2019-04-05 10:12:00	R_1duwAERKZ0AMxXT	anonymous	EN	I agree	Female	Doctoral degree	Private Industry/Research Facility	Yes		Industry/Privately-owned company	Engineering	Information on race/ethnicity removed to maintain anonymity of participants	No
2019-04-05 12:51:00	2019-04-05 13:17:00	IP Address	100	1564	TRUE	2019-04-05 13:17:00	R_DiBziMLZ75GyiVr	anonymous	EN	I agree	Male	Master's degree	Private Industry/Research Facility	Yes		Institution of higher learning	Biology,Ecology/Evolution	Information on race/ethnicity removed to maintain anonymity of participants	No
2019-04-05 13:35:00	2019-04-05 13:38:00	IP Address	100	219	TRUE	2019-04-05 13:38:00	R_1gw6mSaf8wPSi2o	anonymous	EN	I agree	Female	Master's degree	None of the above	Yes		I am currently a student and/or does not apply	Biology,Ecology/Evolution,Oceanography	Information on race/ethnicity removed to maintain anonymity of participants	Yes	Reflected personal opinions rather than evidence-based criticism	Master's student	1	2	3	2	1
2019-04-05 14:08:00	2019-04-05 14:17:00	IP Address	100	567	TRUE	2019-04-05 14:17:00	R_24OESNXJxgpouot	anonymous	EN	I agree	Male	Doctoral degree	Assistant Professor	Yes		Institution of higher learning	Psychology	Information on race/ethnicity removed to maintain anonymity of participants	Yes	Lacked constructive criticism,Mean-spirited or cruel	Doctoral student,Post-doctoral researcher/Independent scientist,Assistant professor	3	15	2	1	1
2019-04-05 14:15:00	2019-04-05 14:22:00	IP Address	100	414	TRUE	2019-04-05 14:22:00	R_2zLOcaqqvBvIbiw	anonymous	EN	I agree	Male	Doctoral degree	Non-tenure track full-time instructor	Yes		Institution of higher learning	Biology,Ecology/Evolution	Information on race/ethnicity removed to maintain anonymity of participants	No
2019-04-05 14:29:00	2019-04-05 14:36:00	IP Address	100	426	TRUE	2019-04-05 14:36:00	R_2Skx7fFeOg8wShU	anonymous	EN	I agree	Male	Master's degree	Graduate student working toward Ph.D. or other doctoral degree	Yes		I am currently a student and/or does not apply	Biology,Ecology/Evolution,Geology/Earth Sciences,Oceanography,Computer Science	Information on race/ethnicity removed to maintain anonymity of participants	Yes	Lacked constructive criticism,Reflected personal opinions rather than evidence-based criticism,Mean-spirited or cruel	Master's student,Doctoral student	3	2	2	1	1
2019-04-05 14:45:00	2019-04-05 14:52:00	IP Address	100	387	TRUE	2019-04-05 14:52:00	R_ZeFPQZH7zHOpoZ3	anonymous	EN	I agree	Female	Master's degree	Graduate student working toward Ph.D. or other doctoral degree	No	Canada	I am currently a student and/or does not apply	Biology,Ecology/Evolution,Social Science	Information on race/ethnicity removed to maintain anonymity of participants	Yes	Lacked constructive criticism,Directed at author rather than work	Master's student	1	1	3	2	2
2019-04-05 15:29:00	2019-04-05 15:33:00	IP Address	100	215	TRUE	2019-04-05 15:33:00	R_322wUmVc9LgQL0d	anonymous	EN	I agree	Male	Doctoral degree	Private Industry/Research Facility	Yes		State or Federal research agency	Biology	Information on race/ethnicity removed to maintain anonymity of participants	Yes	Lacked constructive criticism,Directed at author rather than work,Reflected personal opinions rather than evidence-based criticism,Mean-spirited or cruel	Undergraduate student,Master's student,Doctoral student,Post-doctoral researcher/Independent scientist,Industry professional	40	45	2	1	5
2019-04-05 14:32:00	2019-04-05 15:33:00	IP Address	100	3691	TRUE	2019-04-05 15:33:00	R_3PjlASizKKJrINe	anonymous	EN	I agree	Female	Doctoral degree	Post-doctoral researcher	No	Belgium	State or Federal research agency	Ecology/Evolution	Information on race/ethnicity removed to maintain anonymity of participants	Yes	Lacked constructive criticism	Doctoral student	1	4	4	3	2
2019-04-05 15:49:00	2019-04-05 15:56:00	IP Address	100	410	TRUE	2019-04-05 15:56:00	R_1jC9iMt6klCiXeP	anonymous	EN	I agree	Female	Doctoral degree	Assistant Professor	No	Italy	Institution of higher learning	Ecology/Evolution	Information on race/ethnicity removed to maintain anonymity of participants	Yes	Reflected personal opinions rather than evidence-based criticism	Doctoral student,Assistant professor	4	40	1	1	1
2019-04-05 15:49:00	2019-04-05 16:16:00	IP Address	100	1653	TRUE	2019-04-05 16:16:00	R_2qawCSzNADn5mdz	anonymous	EN	I agree	Female	Doctoral degree	Assistant Professor	Yes		Institution of higher learning	Ecology/Evolution	Information on race/ethnicity removed to maintain anonymity of participants	Yes	Lacked constructive criticism,Directed at author rather than work,Reflected personal opinions rather than evidence-based criticism	Undergraduate student,Master's student,Doctoral student	5	18	3	3	3
2019-04-05 16:47:00	2019-04-05 16:53:00	IP Address	100	321	TRUE	2019-04-05 16:53:00	R_Ck6pnsEtDmTMIpP	anonymous	EN	I agree	Male	Master's degree	Private Industry/Research Facility	No	Fiji	Industry/Privately-owned company	Biology,Ecology/Evolution	Information on race/ethnicity removed to maintain anonymity of participants	Yes	Directed at author rather than work,Reflected personal opinions rather than evidence-based criticism	Industry professional	2	6	2	2	1
2019-04-05 17:15:00	2019-04-05 17:24:00	IP Address	100	528	TRUE	2019-04-05 17:24:00	R_2s6eOTTwkd6haOm	anonymous	EN	I agree	Male	Doctoral degree	State or Federal employee at non-degree granting institution or agency	Yes		State or Federal research agency	Biology	Information on race/ethnicity removed to maintain anonymity of participants	No
2019-04-05 18:52:00	2019-04-05 18:58:00	IP Address	100	412	TRUE	2019-04-05 18:58:00	R_2fdF86yuTANhkmS	anonymous	EN	I agree	Male	Doctoral degree	Full Professor	No	Australia	Institution of higher learning	Ecology/Evolution	Information on race/ethnicity removed to maintain anonymity of participants	Yes	Lacked constructive criticism,Directed at author rather than work,Reflected personal opinions rather than evidence-based criticism,Mean-spirited or cruel	Doctoral student,Post-doctoral researcher/Independent scientist,Assistant professor,Associate professor,Full professor	30	100	1	1	1
2019-04-05 20:52:00	2019-04-05 20:57:00	IP Address	100	289	TRUE	2019-04-05 20:57:00	R_ZKlCaMYPL4eFfwd	anonymous	EN	I agree	Female	Doctoral degree	Private Industry/Research Facility	Yes		Industry/Privately-owned company	Social Science	Information on race/ethnicity removed to maintain anonymity of participants	No
2019-04-05 20:55:00	2019-04-05 21:01:00	IP Address	100	306	TRUE	2019-04-05 21:01:00	R_1mWN6Iq6nj9Ekbx	anonymous	EN	I agree	Male	Doctoral degree	Post-doctoral researcher	Yes		I prefer not to say	Biology,Chemistry,Biomedical	Information on race/ethnicity removed to maintain anonymity of participants	I prefer not to say
2019-04-05 21:10:00	2019-04-05 21:16:00	IP Address	100	323	TRUE	2019-04-05 21:16:00	R_2QWYTv6TnXmOD0J	anonymous	EN	I agree	Female	Doctoral degree	Private Industry/Research Facility	Yes		Other	Biology	Information on race/ethnicity removed to maintain anonymity of participants	Yes	Mean-spirited or cruel	Doctoral student	1	5	4	2	1
2019-04-05 21:54:00	2019-04-05 22:07:00	IP Address	100	797	TRUE	2019-04-05 22:07:00	R_3PHMHDwKVENDSic	anonymous	EN	I agree	Male	Doctoral degree	Post-doctoral researcher	No	Australia	Institution of higher learning	Ecology/Evolution,Geology/Earth Sciences	Information on race/ethnicity removed to maintain anonymity of participants	Yes	Lacked constructive criticism,Directed at author rather than work,Reflected personal opinions rather than evidence-based criticism	Doctoral student,Post-doctoral researcher/Independent scientist	5	9	2	2	1
2019-04-05 22:48:00	2019-04-05 22:50:00	IP Address	100	128	TRUE	2019-04-05 22:50:00	R_C3kTVCNkJwgdFN7	anonymous	EN	I agree	Male	Doctoral degree	Graduate student working toward Ph.D. or other doctoral degree	No		Institution of higher learning	Ecology/Evolution	Information on race/ethnicity removed to maintain anonymity of participants	No
2019-04-05 22:27:00	2019-04-05 22:59:00	IP Address	100	1931	TRUE	2019-04-05 22:59:00	R_AhAenbf6AwGOm41	anonymous	EN	I agree	Female	Doctoral degree	Non-tenure track part-time instructor or Adjunct	No	Australia	Other	Ecology/Evolution	Information on race/ethnicity removed to maintain anonymity of participants	Yes	Lacked constructive criticism,Reflected personal opinions rather than evidence-based criticism	Doctoral student,Post-doctoral researcher/Independent scientist	5	41	3	3	2
2019-04-05 23:25:00	2019-04-05 23:43:00	IP Address	100	1110	TRUE	2019-04-05 23:43:00	R_1jHXLazdnZcpzZI	anonymous	EN	I agree	Male	Master's degree	Graduate student working toward Ph.D. or other doctoral degree	No	Israel	I am currently a student and/or does not apply	Biology,Ecology/Evolution	Information on race/ethnicity removed to maintain anonymity of participants	Yes	Lacked constructive criticism,Directed at author rather than work,Reflected personal opinions rather than evidence-based criticism,Mean-spirited or cruel	Master's student,Doctoral student	2	7	2	3	3
2019-04-06 00:32:00	2019-04-06 00:47:00	IP Address	100	889	TRUE	2019-04-06 00:47:00	R_1HcwO89rtPYL5Vw	anonymous	EN	I agree	Male	Doctoral degree	Assistant Professor	Yes		Institution of higher learning	Biology,Ecology/Evolution,Geology/Earth Sciences,Oceanography,Physics,Engineering	Information on race/ethnicity removed to maintain anonymity of participants	Yes	Lacked constructive criticism,Reflected personal opinions rather than evidence-based criticism	Doctoral student	1	6	2	2	1
2019-04-06 02:21:00	2019-04-06 02:26:00	IP Address	100	323	TRUE	2019-04-06 02:26:00	R_a4dxCVSLXfH0Lvj	anonymous	EN	I agree	Male	Master's degree	Graduate student working toward Ph.D. or other doctoral degree	No	Israel		Biology	Information on race/ethnicity removed to maintain anonymity of participants	No
2019-04-06 04:17:00	2019-04-06 04:22:00	IP Address	100	301	TRUE	2019-04-06 04:22:00	R_t05LsRh5tuItmWB	anonymous	EN	I agree	Male	Master's degree	None of the above	No	Indonesia	Institution of higher learning	Biology,Ecology/Evolution,Oceanography	Information on race/ethnicity removed to maintain anonymity of participants	No
2019-04-06 04:36:00	2019-04-06 04:42:00	IP Address	100	413	TRUE	2019-04-06 04:42:00	R_2YfapZfh9GWVbhx	anonymous	EN	I agree	Male	Doctoral degree	Associate Professor	No		Institution of higher learning	Ecology/Evolution	Information on race/ethnicity removed to maintain anonymity of participants	Yes	Reflected personal opinions rather than evidence-based criticism	Master's student	10		1	1	1
2019-04-06 04:39:00	2019-04-06 04:50:00	IP Address	100	677	TRUE	2019-04-06 04:50:00	R_2wsCJzBXbsk1zwk	anonymous	EN	I agree	Male	Doctoral degree	Non-tenure track part-time instructor or Adjunct	No	Italy	State or Federal research agency	Ecology/Evolution,Other	Information on race/ethnicity removed to maintain anonymity of participants	Yes	Lacked constructive criticism,Directed at author rather than work	Doctoral student	1	4	2	2	1
2019-04-06 06:48:00	2019-04-06 06:52:00	IP Address	100	212	TRUE	2019-04-06 06:52:00	R_AFgsE2VjnsVBSut	anonymous	EN	I agree	Female	Doctoral degree	Associate Professor	Yes		Institution of higher learning	Biology	Information on race/ethnicity removed to maintain anonymity of participants	Yes	Lacked constructive criticism,Directed at author rather than work,Reflected personal opinions rather than evidence-based criticism,Mean-spirited or cruel	Assistant professor	1	3	5	5	1
2019-04-06 07:34:00	2019-04-06 07:41:00	IP Address	100	379	TRUE	2019-04-06 07:41:00	R_2TTyXj7jG44BLIG	anonymous	EN	I agree	Male	Doctoral degree	Full Professor	No	Monaco	State or Federal research agency	Biology,Ecology/Evolution,Biomedical	Information on race/ethnicity removed to maintain anonymity of participants	Yes	Lacked constructive criticism	Post-doctoral researcher/Independent scientist,Full professor	5	150	2	1	3
2019-04-06 07:37:00	2019-04-06 07:42:00	IP Address	100	303	TRUE	2019-04-06 07:42:00	R_3rSOF6dA6lxpCzm	anonymous	EN	I agree	Male	Doctoral degree	Full Professor	Yes		Institution of higher learning	Biology	Information on race/ethnicity removed to maintain anonymity of participants	Yes	Lacked constructive criticism,Reflected personal opinions rather than evidence-based criticism,Mean-spirited or cruel	Doctoral student,Post-doctoral researcher/Independent scientist,Assistant professor,Associate professor,Full professor	6	100	3	2	1
2019-04-06 09:25:00	2019-04-06 09:33:00	IP Address	100	440	TRUE	2019-04-06 09:33:00	R_1GuWESTlgjbUSkb	anonymous	EN	I agree	Male	Doctoral degree	Post-doctoral researcher	Yes		Institution of higher learning	Biology,Ecology/Evolution,Oceanography	Information on race/ethnicity removed to maintain anonymity of participants	No
2019-04-06 10:01:00	2019-04-06 10:03:00	IP Address	100	126	TRUE	2019-04-06 10:03:00	R_2rronOefd1l4hup	anonymous	EN	I agree	Female	Master's degree	Graduate student working toward Ph.D. or other doctoral degree	Yes		I am currently a student and/or does not apply	Oceanography	Information on race/ethnicity removed to maintain anonymity of participants	No
2019-04-06 10:08:00	2019-04-06 10:13:00	IP Address	100	273	TRUE	2019-04-06 10:13:00	R_3j35FcWYBiCb59m	anonymous	EN	I agree	Male	Doctoral degree	Full Professor	No	Canada	Institution of higher learning	Biology,Ecology/Evolution	Information on race/ethnicity removed to maintain anonymity of participants	Yes	Lacked constructive criticism,Directed at author rather than work,Reflected personal opinions rather than evidence-based criticism	Assistant professor,Full professor	3	50	1	1	1
2019-04-06 10:24:00	2019-04-06 10:27:00	IP Address	100	193	TRUE	2019-04-06 10:27:00	R_3qs4cHnCvhkMMlq	anonymous	EN	I agree	Female	Bachelor's degree	Graduate student working toward Ph.D. or other doctoral degree	Yes		I am currently a student and/or does not apply	Ecology/Evolution,Geology/Earth Sciences	Information on race/ethnicity removed to maintain anonymity of participants	No
2019-04-06 10:44:00	2019-04-06 10:46:00	IP Address	100	104	TRUE	2019-04-06 10:46:00	R_1IaPeGztWgz49je	anonymous	EN	I agree	Male	Doctoral degree	Associate Professor	Yes		Institution of higher learning	Biology	Information on race/ethnicity removed to maintain anonymity of participants	No
2019-04-06 10:41:00	2019-04-06 10:52:00	IP Address	100	629	TRUE	2019-04-06 10:52:00	R_Rkt4WvF3AEcmISd	anonymous	EN	I agree	Male	Doctoral degree	State or Federal employee at non-degree granting institution or agency	Yes		State or Federal research agency	Biology,Ecology/Evolution,Oceanography	Information on race/ethnicity removed to maintain anonymity of participants	No
2019-04-06 10:42:00	2019-04-06 10:52:00	IP Address	100	606	TRUE	2019-04-06 10:52:00	R_2eQJSK7HHG0SkDs	anonymous	EN	I agree	Male	Doctoral degree	Non-tenure track full-time instructor	No	India	Institution of higher learning	Biology,Ecology/Evolution	Information on race/ethnicity removed to maintain anonymity of participants	No
2019-04-06 10:41:00	2019-04-06 10:54:00	IP Address	100	777	TRUE	2019-04-06 10:54:00	R_3QJADBgTRrFON8Y	anonymous	EN	I agree	Female	Doctoral degree	Post-doctoral researcher	Yes		Institution of higher learning	Ecology/Evolution	Information on race/ethnicity removed to maintain anonymity of participants	Yes	Lacked constructive criticism,Directed at author rather than work,Reflected personal opinions rather than evidence-based criticism,Mean-spirited or cruel	Master's student,Doctoral student	1	3	3	5	1
2019-04-06 10:52:00	2019-04-06 10:57:00	IP Address	100	271	TRUE	2019-04-06 10:57:00	R_pS5DrY7jbfp6p0Z	anonymous	EN	I agree	Male	Master's degree	Graduate student working toward Ph.D. or other doctoral degree	Yes		I am currently a student and/or does not apply	Biology,Social Science	Information on race/ethnicity removed to maintain anonymity of participants	Yes	Lacked constructive criticism,Reflected personal opinions rather than evidence-based criticism,Mean-spirited or cruel	Undergraduate student,Master's student	3	1	1	5	4
2019-04-06 11:43:00	2019-04-06 11:50:00	IP Address	100	383	TRUE	2019-04-06 11:50:00	R_2SwqPjRHgEA5lRi	anonymous	EN	I agree	Male	Doctoral degree	Assistant Professor	Yes		Institution of higher learning	Biology,Ecology/Evolution,Oceanography	Information on race/ethnicity removed to maintain anonymity of participants	Yes	Lacked constructive criticism,Directed at author rather than work,Reflected personal opinions rather than evidence-based criticism	Doctoral student,Assistant professor	3	10	1	3	5
2019-04-06 11:56:00	2019-04-06 12:00:00	IP Address	100	223	TRUE	2019-04-06 12:00:00	R_6R9DgCL97iYXF3r	anonymous	EN	I agree	Male	Doctoral degree	Full Professor	Yes		Institution of higher learning	Oceanography	Information on race/ethnicity removed to maintain anonymity of participants	Yes	Lacked constructive criticism,Reflected personal opinions rather than evidence-based criticism,Mean-spirited or cruel	Assistant professor,Associate professor,Full professor	6	102	3	2	3
2019-04-06 11:57:00	2019-04-06 12:02:00	IP Address	100	336	TRUE	2019-04-06 12:02:00	R_30wwsith69IQyIf	anonymous	EN	I agree	Male	Doctoral degree	Full Professor	Yes		Institution of higher learning	Biology	Information on race/ethnicity removed to maintain anonymity of participants	Yes	Lacked constructive criticism,Directed at author rather than work	Assistant professor,Full professor		30	2	2	1
2019-04-06 12:12:00	2019-04-06 12:14:00	IP Address	100	151	TRUE	2019-04-06 12:14:00	R_1lAZfCtpbcvTwYm	anonymous	EN	I agree	Female	Master's degree	Private Industry/Research Facility	No		Other	Ecology/Evolution,Physics	Information on race/ethnicity removed to maintain anonymity of participants	No
2019-04-06 12:12:00	2019-04-06 12:15:00	IP Address	100	197	TRUE	2019-04-06 12:15:00	R_8dmh2aMvRsJjjaN	anonymous	EN	I agree	Male	Doctoral degree	Assistant Professor	Yes		Institution of higher learning	Biology,Ecology/Evolution,Geology/Earth Sciences,Physics,Computer Science,Engineering	Information on race/ethnicity removed to maintain anonymity of participants	No
2019-04-06 12:12:00	2019-04-06 12:17:00	IP Address	100	249	TRUE	2019-04-06 12:17:00	R_VQn0Alb2JHdbSdb	anonymous	EN	I agree	Male	Doctoral degree	Private Industry/Research Facility	No	Canada	Industry/Privately-owned company	Ecology/Evolution	Information on race/ethnicity removed to maintain anonymity of participants	No
2019-04-06 12:11:00	2019-04-06 12:19:00	IP Address	100	501	TRUE	2019-04-06 12:19:00	R_2qraE1qagWRkx80	anonymous	EN	I agree	Female	Doctoral degree	Private Industry/Research Facility	Yes		Other	Biology,Mathematics,Biomedical,Social Science	Information on race/ethnicity removed to maintain anonymity of participants	Yes	Lacked constructive criticism,Directed at author rather than work,Reflected personal opinions rather than evidence-based criticism,Mean-spirited or cruel	Doctoral student,Post-doctoral researcher/Independent scientist,Industry professional,Non-tenure track academic scientist	4	3	2	4	2
2019-04-06 12:16:00	2019-04-06 12:22:00	IP Address	100	380	TRUE	2019-04-06 12:22:00	R_32OTTrVvVOhdUZe	anonymous	EN	I agree	Female	Doctoral degree	Post-doctoral researcher	No	Brazil	Institution of higher learning	Oceanography	Information on race/ethnicity removed to maintain anonymity of participants	Yes	Lacked constructive criticism	Doctoral student	2	1	3	4	1
2019-04-06 12:11:00	2019-04-06 12:26:00	IP Address	100	866	TRUE	2019-04-06 12:26:00	R_3nwlMfXIzEtsRmk	anonymous	EN	I agree	Male	Master's degree	Graduate student working toward Ph.D. or other doctoral degree	No	Slovenia	Institution of higher learning	Biology,Ecology/Evolution	Information on race/ethnicity removed to maintain anonymity of participants	No
2019-04-06 12:29:00	2019-04-06 12:31:00	IP Address	100	163	TRUE	2019-04-06 12:31:00	R_3LXZGPYdfdTpknC	anonymous	EN	I agree	Male	Doctoral degree	Graduate student working toward Ph.D. or other doctoral degree	Yes		Institution of higher learning	Biology,Oceanography	Information on race/ethnicity removed to maintain anonymity of participants	Yes	Directed at author rather than work,Reflected personal opinions rather than evidence-based criticism	Undergraduate student,Master's student,Doctoral student	4	8	5	5	4
2019-04-06 12:22:00	2019-04-06 12:49:00	IP Address	100	1586	TRUE	2019-04-06 12:49:00	R_PBPpSRC3fFQVTot	anonymous	EN	I agree	Female	Doctoral degree	Non-tenure track part-time instructor or Adjunct	Yes		Industry/Privately-owned company	Biology,Ecology/Evolution,Social Science	Information on race/ethnicity removed to maintain anonymity of participants	Yes	Lacked constructive criticism,Directed at author rather than work,Reflected personal opinions rather than evidence-based criticism	Master's student,Doctoral student,Assistant professor	2	24	2	3	1
2019-04-06 12:57:00	2019-04-06 13:05:00	IP Address	100	469	TRUE	2019-04-06 13:05:00	R_1GNCcBAlCNYFJdd	anonymous	EN	I agree	Male	Doctoral degree	Non-tenure track part-time instructor or Adjunct	No	Italy	Industry/Privately-owned company	Biology	Information on race/ethnicity removed to maintain anonymity of participants	Yes	Lacked constructive criticism,Reflected personal opinions rather than evidence-based criticism	Non-tenure track academic scientist	4	46	1	2	2
2019-04-06 13:25:00	2019-04-06 13:32:00	IP Address	100	434	TRUE	2019-04-06 13:32:00	R_3Ev7slaFa7J9Lkk	anonymous	EN	I agree	Female	Master's degree	Graduate student working toward Ph.D. or other doctoral degree	Yes		I am currently a student and/or does not apply	Biology	Information on race/ethnicity removed to maintain anonymity of participants	Yes	Directed at author rather than work	Doctoral student	1	3	2	4	4
2019-04-06 13:45:00	2019-04-06 13:50:00	IP Address	100	306	TRUE	2019-04-06 13:50:00	R_UMzHPtcEs7s852N	anonymous	EN	I agree	Female	Bachelor's degree	Private Industry/Research Facility	Yes		Industry/Privately-owned company	Biology	Information on race/ethnicity removed to maintain anonymity of participants	Yes	Lacked constructive criticism,Directed at author rather than work,Reflected personal opinions rather than evidence-based criticism,Mean-spirited or cruel	Post-doctoral researcher/Independent scientist	1	1	5	5	1
2019-04-06 14:05:00	2019-04-06 14:14:00	IP Address	100	585	TRUE	2019-04-06 14:14:00	R_3CPf8NvMkg8fxdO	anonymous	EN	I agree	Male	Doctoral degree	Full Professor	No	Turkey	Institution of higher learning	Biology,Ecology/Evolution,Oceanography	Information on race/ethnicity removed to maintain anonymity of participants	Yes	Lacked constructive criticism,Directed at author rather than work,Reflected personal opinions rather than evidence-based criticism,Mean-spirited or cruel	Assistant professor,Associate professor	3	14	1	5	3
2019-04-06 14:14:00	2019-04-06 14:17:00	IP Address	100	179	TRUE	2019-04-06 14:17:00	R_Xii9VRhfNizi2WJ	anonymous	EN	I agree	Male	Master's degree	State or Federal employee at non-degree granting institution or agency	No	New Zealand	Other	Biology,Ecology/Evolution	Information on race/ethnicity removed to maintain anonymity of participants	No
2019-04-06 14:19:00	2019-04-06 14:21:00	IP Address	100	131	TRUE	2019-04-06 14:21:00	R_2Ey67hW9cNOy6xR	anonymous	EN	I agree	Female	Doctoral degree	Private Industry/Research Facility	Yes		Industry/Privately-owned company	Ecology/Evolution,Other	Information on race/ethnicity removed to maintain anonymity of participants	No
2019-04-06 14:55:00	2019-04-06 14:57:00	IP Address	100	151	TRUE	2019-04-06 14:57:00	R_OkR0lA1qNXBSR8t	anonymous	EN	I agree	Male	Doctoral degree	Full Professor	Yes		Institution of higher learning	Ecology/Evolution	Information on race/ethnicity removed to maintain anonymity of participants	No
2019-04-06 17:01:00	2019-04-06 17:09:00	IP Address	100	465	TRUE	2019-04-06 17:09:00	R_2RPb7lRI8jBtoIm	anonymous	EN	I agree	Female	Doctoral degree	Full Professor	Yes		Institution of higher learning	Biology	Information on race/ethnicity removed to maintain anonymity of participants	Yes	Lacked constructive criticism,Reflected personal opinions rather than evidence-based criticism	Assistant professor,Associate professor	3	6	3	3	2
2019-04-06 17:29:00	2019-04-06 17:43:00	IP Address	100	878	TRUE	2019-04-06 17:43:00	R_2trQfirdxUdzA31	anonymous	EN	I agree	Female	Master's degree	Graduate student working toward Ph.D. or other doctoral degree	No	United Kingdom of Great Britain and Northern Ireland	I am currently a student and/or does not apply	Biology,Ecology/Evolution	Information on race/ethnicity removed to maintain anonymity of participants	Yes	Lacked constructive criticism,Directed at author rather than work,Reflected personal opinions rather than evidence-based criticism,Mean-spirited or cruel	Doctoral student	2	4	3	4	5
2019-04-06 18:26:00	2019-04-06 18:34:00	IP Address	100	504	TRUE	2019-04-06 18:34:00	R_1rcAH4xr2Yxp5ye	anonymous	EN	I agree	Male	Doctoral degree	None of the above	Yes		Other	Biology	Information on race/ethnicity removed to maintain anonymity of participants	Yes	Lacked constructive criticism,Reflected personal opinions rather than evidence-based criticism	Post-doctoral researcher/Independent scientist	1	42	1	1	1
2019-04-06 20:15:00	2019-04-06 20:18:00	IP Address	100	160	TRUE	2019-04-06 20:18:00	R_OqClYJ0x84PI0PT	anonymous	EN	I agree	Male	Doctoral degree	Full Professor	No	Australia	Institution of higher learning	Biology	Information on race/ethnicity removed to maintain anonymity of participants	No
2019-04-06 21:02:00	2019-04-06 21:06:00	IP Address	100	225	TRUE	2019-04-06 21:06:00	R_3rGNAyNrpHOPpgb	anonymous	EN	I agree	Female	Doctoral degree	Assistant Professor	Yes		Institution of higher learning	Psychology	Information on race/ethnicity removed to maintain anonymity of participants	Yes	Lacked constructive criticism,Reflected personal opinions rather than evidence-based criticism	Assistant professor	2	2	4	4	3
2019-04-06 21:03:00	2019-04-06 21:06:00	IP Address	100	206	TRUE	2019-04-06 21:06:00	R_1EhE0oQ1GcCup2k	anonymous	EN	I agree	Male	Doctoral degree	Assistant Professor	Yes		Institution of higher learning	Psychology	Information on race/ethnicity removed to maintain anonymity of participants	Yes	Mean-spirited or cruel	Doctoral student	1	9	1	1	1
2019-04-06 21:01:00	2019-04-06 21:08:00	IP Address	100	431	TRUE	2019-04-06 21:08:00	R_1hFOTmCPGj2Uqpb	anonymous	EN	I agree	Male	Doctoral degree	None of the above	Yes		Institution of higher learning	Psychology	Information on race/ethnicity removed to maintain anonymity of participants	Yes	Lacked constructive criticism,Reflected personal opinions rather than evidence-based criticism	Doctoral student,Post-doctoral researcher/Independent scientist,Non-tenure track academic scientist	3	11	3	3	3
2019-04-06 21:05:00	2019-04-06 21:08:00	IP Address	100	191	TRUE	2019-04-06 21:08:00	R_1meieKhxxTFqm9O	anonymous	EN	I agree	Female	Master's degree	Graduate student working toward Ph.D. or other doctoral degree	Yes		I am currently a student and/or does not apply	Psychology	Information on race/ethnicity removed to maintain anonymity of participants	No
2019-04-06 21:03:00	2019-04-06 21:09:00	IP Address	100	369	TRUE	2019-04-06 21:09:00	R_8uKLyFIrfHH7u2l	anonymous	EN	I agree	Male	Bachelor's degree	Graduate student working toward Ph.D. or other doctoral degree	Yes		I am currently a student and/or does not apply	Psychology	Information on race/ethnicity removed to maintain anonymity of participants	Yes	Lacked constructive criticism	Doctoral student	1	3	2	1	1
2019-04-06 21:05:00	2019-04-06 21:10:00	IP Address	100	340	TRUE	2019-04-06 21:10:00	R_1DGYjq2e1rcm1r3	anonymous	EN	I agree	Female	Doctoral degree	Post-doctoral researcher	Yes		Institution of higher learning	Psychology	Information on race/ethnicity removed to maintain anonymity of participants	Yes	Lacked constructive criticism,Directed at author rather than work,Reflected personal opinions rather than evidence-based criticism	Post-doctoral researcher/Independent scientist	2	3	4	5	5
2019-04-06 21:02:00	2019-04-06 21:12:00	IP Address	100	629	TRUE	2019-04-06 21:12:00	R_3kjEGMpIMWY2DS6	anonymous	EN	I agree	Female	Doctoral degree	Full Professor	Yes		Institution of higher learning	Psychology	Information on race/ethnicity removed to maintain anonymity of participants	Yes	Lacked constructive criticism,Directed at author rather than work,Reflected personal opinions rather than evidence-based criticism	Post-doctoral researcher/Independent scientist,Assistant professor,Associate professor	4	32	1	1	1
2019-04-06 21:08:00	2019-04-06 21:13:00	IP Address	100	332	TRUE	2019-04-06 21:13:00	R_27yaDjc7iHv68t3	anonymous	EN	I agree	Female	Doctoral degree	Post-doctoral researcher	No	Australia	Institution of higher learning	Psychology	Information on race/ethnicity removed to maintain anonymity of participants	Yes	Lacked constructive criticism,Directed at author rather than work	Doctoral student,Post-doctoral researcher/Independent scientist	2	7	2	3	3
2019-04-06 21:11:00	2019-04-06 21:14:00	IP Address	100	161	TRUE	2019-04-06 21:14:00	R_1o4G5aKAbtAtsG2	anonymous	EN	I agree	Female	Doctoral degree	Post-doctoral researcher	Yes		Institution of higher learning	Psychology,Social Science	Information on race/ethnicity removed to maintain anonymity of participants	No
2019-04-06 21:01:00	2019-04-06 21:17:00	IP Address	100	969	TRUE	2019-04-06 21:17:00	R_1Oq601P2W0wb0qK	anonymous	EN	I agree	Female	Doctoral degree	Assistant Professor	Yes		Institution of higher learning	Psychology	Information on race/ethnicity removed to maintain anonymity of participants	Yes	Lacked constructive criticism,Directed at author rather than work,Reflected personal opinions rather than evidence-based criticism	Doctoral student,Post-doctoral researcher/Independent scientist,Assistant professor	7	15	2	2	2
2019-04-06 21:16:00	2019-04-06 21:20:00	IP Address	100	251	TRUE	2019-04-06 21:20:00	R_REM8fqWWck1aLPb	anonymous	EN	I agree	Female	Bachelor's degree	Graduate student working toward Ph.D. or other doctoral degree	No		I am currently a student and/or does not apply	Psychology	Information on race/ethnicity removed to maintain anonymity of participants	No
2019-04-06 21:20:00	2019-04-06 21:22:00	IP Address	100	153	TRUE	2019-04-06 21:22:00	R_3Jgubdnuxo527Rf	anonymous	EN	I agree	Male	Doctoral degree	Assistant Professor	Yes		Institution of higher learning	Psychology	Information on race/ethnicity removed to maintain anonymity of participants	No
2019-04-06 21:31:00	2019-04-06 21:37:00	IP Address	100	317	TRUE	2019-04-06 21:37:00	R_24ldIKkW2HahkhK	anonymous	EN	I agree	Female	Doctoral degree	Associate Professor	Yes		Institution of higher learning	Psychology	Information on race/ethnicity removed to maintain anonymity of participants	Yes	Lacked constructive criticism,Directed at author rather than work,Reflected personal opinions rather than evidence-based criticism,Mean-spirited or cruel	Assistant professor	1	25	1	1	1
2019-04-06 21:03:00	2019-04-06 21:51:00	IP Address	100	2880	TRUE	2019-04-06 21:51:00	R_3GfCFkgtKo9iItK	anonymous	EN	I agree	Female	Master's degree	Graduate student working toward Ph.D. or other doctoral degree	Yes		Institution of higher learning	Psychology	Information on race/ethnicity removed to maintain anonymity of participants	Yes	Lacked constructive criticism,Reflected personal opinions rather than evidence-based criticism,Mean-spirited or cruel	Undergraduate student,Doctoral student	3	1	4	4	4
2019-04-06 22:17:00	2019-04-06 22:22:00	IP Address	100	348	TRUE	2019-04-06 22:22:00	R_1ousdr01JQHFwZE	anonymous	EN	I agree	Female	Master's degree	Graduate student working toward Ph.D. or other doctoral degree	No	Australia	I am currently a student and/or does not apply	Biology	Information on race/ethnicity removed to maintain anonymity of participants	Yes	Lacked constructive criticism	Master's student	1	2	3	1	1
2019-04-06 22:38:00	2019-04-06 22:49:00	IP Address	100	663	TRUE	2019-04-06 22:49:00	R_2tmWn1Nm4R5pYeB	anonymous	EN	I agree	Female	Doctoral degree	Full Professor	Yes		Institution of higher learning	Psychology	Information on race/ethnicity removed to maintain anonymity of participants	Yes	Reflected personal opinions rather than evidence-based criticism	Post-doctoral researcher/Independent scientist,Assistant professor,Associate professor	5	31	2	5	5
2019-04-06 22:45:00	2019-04-06 22:55:00	IP Address	100	636	TRUE	2019-04-06 22:55:00	R_9vRKBHLRFHpKL8R	anonymous	EN	I agree	Female	Doctoral degree	Full Professor	Yes		Institution of higher learning	Psychology	Information on race/ethnicity removed to maintain anonymity of participants	Yes	Lacked constructive criticism,Directed at author rather than work	Doctoral student,Post-doctoral researcher/Independent scientist	4	16	4	3	4
2019-04-06 23:07:00	2019-04-06 23:12:00	IP Address	100	266	TRUE	2019-04-06 23:12:00	R_3qCnvSEX6nMZFtz	anonymous	EN	I agree	Male	Doctoral degree	Post-doctoral researcher	Yes		Institution of higher learning	Psychology	Information on race/ethnicity removed to maintain anonymity of participants	Yes	Lacked constructive criticism,Reflected personal opinions rather than evidence-based criticism	Doctoral student,Post-doctoral researcher/Independent scientist	2	6	1	1	3
2019-04-06 23:20:00	2019-04-06 23:23:00	IP Address	100	147	TRUE	2019-04-06 23:23:00	R_2S8elt7brnA1Q3S	anonymous	EN	I agree	Female	Doctoral degree	Post-doctoral researcher	Yes		Institution of higher learning	Psychology	Information on race/ethnicity removed to maintain anonymity of participants	No
2019-04-06 23:23:00	2019-04-06 23:28:00	IP Address	100	310	TRUE	2019-04-06 23:28:00	R_2EgIRU4ZAC9c5bS	anonymous	EN	I agree	Male	Doctoral degree	Post-doctoral researcher	No		I am currently a student and/or does not apply	Biology	Information on race/ethnicity removed to maintain anonymity of participants	No
2019-04-07 00:15:00	2019-04-07 00:27:00	IP Address	100	702	TRUE	2019-04-07 00:27:00	R_2e3RL9UjE3NdydZ	anonymous	EN	I agree	Male	Master's degree	Graduate student working toward Ph.D. or other doctoral degree	No	Denmark	Institution of higher learning	Biology,Ecology/Evolution	Information on race/ethnicity removed to maintain anonymity of participants	No
2019-04-07 00:51:00	2019-04-07 00:55:00	IP Address	100	203	TRUE	2019-04-07 00:55:00	R_C21yPcgK7nA6KIh	anonymous	EN	I agree	Female	Master's degree	Graduate student working toward Ph.D. or other doctoral degree	No	United Kingdom of Great Britain and Northern Ireland	I am currently a student and/or does not apply	Biology,Ecology/Evolution	Information on race/ethnicity removed to maintain anonymity of participants	No
2019-04-07 00:49:00	2019-04-07 00:56:00	IP Address	100	436	TRUE	2019-04-07 00:56:00	R_1BXjDRB8NzZjm5S	anonymous	EN	I agree	Female	Master's degree	Graduate student working toward Ph.D. or other doctoral degree	Yes		Institution of higher learning	Biology,Psychology,Social Science	Information on race/ethnicity removed to maintain anonymity of participants	Yes	Lacked constructive criticism,Directed at author rather than work,Reflected personal opinions rather than evidence-based criticism,Mean-spirited or cruel	Doctoral student	0	0	4	2	1
2019-04-07 00:41:00	2019-04-07 01:06:00	IP Address	100	1454	TRUE	2019-04-07 01:06:00	R_3O3A5iGkBKL8xLo	anonymous	EN	I agree	Female	Doctoral degree	Private Industry/Research Facility	No	United Kingdom of Great Britain and Northern Ireland	Industry/Privately-owned company	Biology,Ecology/Evolution	Information on race/ethnicity removed to maintain anonymity of participants	Yes	Lacked constructive criticism,Directed at author rather than work,Reflected personal opinions rather than evidence-based criticism	Doctoral student,Post-doctoral researcher/Independent scientist	2	5	3	3	3
2019-04-07 02:30:00	2019-04-07 02:36:00	IP Address	100	357	TRUE	2019-04-07 02:36:00	R_3jZG71P5wvjKKGt	anonymous	EN	I agree	Male	Doctoral degree	Assistant Professor	No		Institution of higher learning	Computer Science,Psychology	Information on race/ethnicity removed to maintain anonymity of participants	Yes	Lacked constructive criticism,Directed at author rather than work,Reflected personal opinions rather than evidence-based criticism	Doctoral student	3	20	2	3	2
2019-04-07 02:50:00	2019-04-07 02:56:00	IP Address	100	344	TRUE	2019-04-07 02:56:00	R_3z0KXTd9j5HJ2Pn	anonymous	EN	I agree	Male	Doctoral degree	None of the above	Yes		Institution of higher learning	Psychology	Information on race/ethnicity removed to maintain anonymity of participants	Yes	Lacked constructive criticism,Directed at author rather than work,Reflected personal opinions rather than evidence-based criticism,Mean-spirited or cruel	Post-doctoral researcher/Independent scientist	3	20	1	4	4
2019-04-07 02:59:00	2019-04-07 03:06:00	IP Address	100	402	TRUE	2019-04-07 03:06:00	R_2X0An3X5nrzMLBC	anonymous	EN	I agree	Non-binary	Doctoral degree	Associate Professor	Yes		Institution of higher learning	Psychology	Information on race/ethnicity removed to maintain anonymity of participants	Yes	Mean-spirited or cruel	Doctoral student	1	3	1	4	3
2019-04-07 04:13:00	2019-04-07 04:15:00	IP Address	100	129	TRUE	2019-04-07 04:15:00	R_10PgoRVaYRCY3sE	anonymous	EN	I agree	Female	Doctoral degree	Full Professor	Yes		Institution of higher learning	Psychology	Information on race/ethnicity removed to maintain anonymity of participants	No
2019-04-07 04:23:00	2019-04-07 04:26:00	IP Address	100	150	TRUE	2019-04-07 04:26:00	R_D12EXXD8mslpLBD	anonymous	EN	I agree	Female	Doctoral degree	Assistant Professor	Yes		Institution of higher learning	Psychology	Information on race/ethnicity removed to maintain anonymity of participants	No
2019-04-07 04:23:00	2019-04-07 04:30:00	IP Address	100	417	TRUE	2019-04-07 04:30:00	R_Q64dwryWVniq56F	anonymous	EN	I agree	Female	Doctoral degree	Non-tenure track full-time instructor	Yes		Institution of higher learning	Psychology	Information on race/ethnicity removed to maintain anonymity of participants	No
2019-04-07 04:19:00	2019-04-07 04:37:00	IP Address	100	1107	TRUE	2019-04-07 04:37:00	R_25TlwtHLwrucCSk	anonymous	EN	I agree	Female	Doctoral degree	Associate Professor	Yes		Institution of higher learning	Psychology	Information on race/ethnicity removed to maintain anonymity of participants	Yes	Lacked constructive criticism,Directed at author rather than work,Reflected personal opinions rather than evidence-based criticism,Mean-spirited or cruel	Assistant professor,Associate professor	10	20	3	2	4
2019-04-07 04:35:00	2019-04-07 04:39:00	IP Address	100	245	TRUE	2019-04-07 04:39:00	R_1mK4C2jWBzQiBSf	anonymous	EN	I agree	Female	Doctoral degree	Post-doctoral researcher	Yes		Institution of higher learning	Chemistry,Geology/Earth Sciences,Engineering	Information on race/ethnicity removed to maintain anonymity of participants	No
2019-04-07 04:29:00	2019-04-07 04:43:00	IP Address	100	798	TRUE	2019-04-07 04:43:00	R_3nHKumpYaG1k3aU	anonymous	EN	I agree	Female	Doctoral degree	Full Professor	No		Institution of higher learning	Psychology	Information on race/ethnicity removed to maintain anonymity of participants	Yes	Directed at author rather than work,Reflected personal opinions rather than evidence-based criticism,Mean-spirited or cruel	Doctoral student,Assistant professor,Associate professor,Full professor	22	43	4	4	4
2019-04-07 04:43:00	2019-04-07 04:47:00	IP Address	100	254	TRUE	2019-04-07 04:47:00	R_UrM26cJoKNN3Juh	anonymous	EN	I agree	Female	Doctoral degree	None of the above	No		Other	Biology,Ecology/Evolution	Information on race/ethnicity removed to maintain anonymity of participants	Yes	Lacked constructive criticism,Mean-spirited or cruel	Doctoral student	2	3	5	1	3
2019-04-07 04:45:00	2019-04-07 04:52:00	IP Address	100	415	TRUE	2019-04-07 04:52:00	R_szGkVpmXn3biz7z	anonymous	EN	I agree	Female	Bachelor's degree	Graduate student working toward Ph.D. or other doctoral degree	No	Australia	I am currently a student and/or does not apply	Psychology	Information on race/ethnicity removed to maintain anonymity of participants	Yes	Lacked constructive criticism,Reflected personal opinions rather than evidence-based criticism,Mean-spirited or cruel	Doctoral student	2	0	3	2	2
2019-04-07 05:23:00	2019-04-07 05:27:00	IP Address	100	234	TRUE	2019-04-07 05:27:00	R_331pFif0CKTrbKQ	anonymous	EN	I agree	Female	Doctoral degree	Post-doctoral researcher	No	Canada	Institution of higher learning	Psychology	Information on race/ethnicity removed to maintain anonymity of participants	No
2019-04-07 05:31:00	2019-04-07 05:40:00	IP Address	100	576	TRUE	2019-04-07 05:40:00	R_3fDDhJqRIybXIjf	anonymous	EN	I agree	Female	Master's degree	Graduate student working toward Ph.D. or other doctoral degree	Yes		I am currently a student and/or does not apply	Psychology	Information on race/ethnicity removed to maintain anonymity of participants	Yes	Lacked constructive criticism,Directed at author rather than work,Mean-spirited or cruel	Doctoral student	3	1	4	4	4
2019-04-07 05:42:00	2019-04-07 05:44:00	IP Address	100	110	TRUE	2019-04-07 05:44:00	R_Xujlssss4sTXjoJ	anonymous	EN	I agree	Female	Doctoral degree	Non-tenure track part-time instructor or Adjunct	Yes		Institution of higher learning	Psychology	Information on race/ethnicity removed to maintain anonymity of participants	No
2019-04-07 06:23:00	2019-04-07 06:26:00	IP Address	100	176	TRUE	2019-04-07 06:26:00	R_1pPZflNjwcIUuXP	anonymous	EN	I agree	Female	Doctoral degree	Associate Professor	Yes		Institution of higher learning	Psychology	Information on race/ethnicity removed to maintain anonymity of participants	No
2019-04-07 06:28:00	2019-04-07 06:40:00	IP Address	100	751	TRUE	2019-04-07 06:41:00	R_3p3F5Gg4GzG14rm	anonymous	EN	I agree	Male	Doctoral degree	Associate Professor	Yes		Institution of higher learning	Biology	Information on race/ethnicity removed to maintain anonymity of participants	Yes	Lacked constructive criticism,Reflected personal opinions rather than evidence-based criticism	Post-doctoral researcher/Independent scientist	3	50	1	1	1
2019-04-07 06:39:00	2019-04-07 06:43:00	IP Address	100	270	TRUE	2019-04-07 06:43:00	R_3WyZX8loJUUYFIR	anonymous	EN	I agree	Female	Doctoral degree	Full Professor	Yes		Institution of higher learning	Psychology	Information on race/ethnicity removed to maintain anonymity of participants	Yes	Lacked constructive criticism,Directed at author rather than work	Full professor	2	160	1	1	1
2019-04-07 07:10:00	2019-04-07 07:14:00	IP Address	100	226	TRUE	2019-04-07 07:14:00	R_3iBW9637EoBnpwb	anonymous	EN	I agree	Male	Doctoral degree	Full Professor	No	Canada	Institution of higher learning	Biology	Information on race/ethnicity removed to maintain anonymity of participants	Yes	Lacked constructive criticism,Reflected personal opinions rather than evidence-based criticism,Mean-spirited or cruel	Post-doctoral researcher/Independent scientist,Assistant professor,Associate professor,Full professor		100	1	1	1
2019-04-07 07:10:00	2019-04-07 07:14:00	IP Address	100	249	TRUE	2019-04-07 07:14:00	R_1dNdwuUGoJyMypk	anonymous	EN	I agree	Female	Doctoral degree	Full Professor	Yes		Institution of higher learning	Psychology	Information on race/ethnicity removed to maintain anonymity of participants	Yes	Lacked constructive criticism,Directed at author rather than work,Reflected personal opinions rather than evidence-based criticism,Mean-spirited or cruel	Assistant professor,Associate professor,Full professor	4	80	1	1	1
2019-04-07 07:21:00	2019-04-07 07:24:00	IP Address	100	177	TRUE	2019-04-07 07:24:00	R_338s8oBAdeaRG5z	anonymous	EN	I agree	Female	Master's degree	Graduate student working toward Ph.D. or other doctoral degree	Yes		I am currently a student and/or does not apply	Psychology	Information on race/ethnicity removed to maintain anonymity of participants	Yes	Lacked constructive criticism,Directed at author rather than work,Reflected personal opinions rather than evidence-based criticism	Doctoral student	2	4	3	3	2
2019-04-07 07:31:00	2019-04-07 07:36:00	IP Address	100	346	TRUE	2019-04-07 07:36:00	R_3oSdbEIBw5NXLwT	anonymous	EN	I agree	Male	Doctoral degree	Post-doctoral researcher	Yes		Institution of higher learning	Social Science	Information on race/ethnicity removed to maintain anonymity of participants	Yes	Lacked constructive criticism,Directed at author rather than work,Reflected personal opinions rather than evidence-based criticism	Post-doctoral researcher/Independent scientist	2	1	2	2	2
2019-04-07 07:35:00	2019-04-07 07:38:00	IP Address	100	134	TRUE	2019-04-07 07:38:00	R_07Dan01D1ilBL45	anonymous	EN	I agree	Female	Doctoral degree	Assistant Professor	Yes		Institution of higher learning	Psychology	Information on race/ethnicity removed to maintain anonymity of participants	No
2019-04-07 07:34:00	2019-04-07 07:38:00	IP Address	100	224	TRUE	2019-04-07 07:38:00	R_3DcOowemhEkMy3L	anonymous	EN	I agree	Female	Doctoral degree	Associate Professor	Yes		Institution of higher learning	Psychology	Information on race/ethnicity removed to maintain anonymity of participants	No
2019-04-07 07:33:00	2019-04-07 07:45:00	IP Address	100	739	TRUE	2019-04-07 07:45:00	R_3EFujKjzrZR6izE	anonymous	EN	I agree	Male	Doctoral degree	Associate Professor	Yes		Institution of higher learning	Psychology	Information on race/ethnicity removed to maintain anonymity of participants	Yes	Lacked constructive criticism,Directed at author rather than work,Mean-spirited or cruel	Doctoral student,Post-doctoral researcher/Independent scientist,Assistant professor,Associate professor	10	32	4	4	5
2019-04-07 07:51:00	2019-04-07 07:59:00	IP Address	100	429	TRUE	2019-04-07 07:59:00	R_297mGYi0a6fWYFC	anonymous	EN	I agree	Female	Doctoral degree	Associate Professor	No	Poland	Institution of higher learning	Psychology,Social Science	Information on race/ethnicity removed to maintain anonymity of participants	No
2019-04-07 07:59:00	2019-04-07 08:01:00	IP Address	100	148	TRUE	2019-04-07 08:01:00	R_1dvoEKLUyJ57zRU	anonymous	EN	I agree	Female	Doctoral degree	Associate Professor	No	United Kingdom of Great Britain and Northern Ireland	Institution of higher learning	Ecology/Evolution	Information on race/ethnicity removed to maintain anonymity of participants	No
2019-04-07 08:08:00	2019-04-07 08:13:00	IP Address	100	278	TRUE	2019-04-07 08:13:00	R_UsB02gjcOVNkRA5	anonymous	EN	I agree	Female	Doctoral degree	Full Professor	Yes		Institution of higher learning	Psychology	Information on race/ethnicity removed to maintain anonymity of participants	No
2019-04-07 08:11:00	2019-04-07 08:15:00	IP Address	100	232	TRUE	2019-04-07 08:15:00	R_21jR2Wxv51XRxEN	anonymous	EN	I agree	Female	Bachelor's degree	Graduate student working toward Ph.D. or other doctoral degree	Yes		I am currently a student and/or does not apply	Psychology,Other,Social Science	Information on race/ethnicity removed to maintain anonymity of participants	Yes	Lacked constructive criticism,Reflected personal opinions rather than evidence-based criticism,Mean-spirited or cruel	Undergraduate student	1	2	5	4	3
2019-04-07 08:13:00	2019-04-07 08:16:00	IP Address	100	158	TRUE	2019-04-07 08:16:00	R_3etyIPnai6mp0lY	anonymous	EN	I agree	Female	Doctoral degree	Assistant Professor	Yes		Institution of higher learning	Psychology	Information on race/ethnicity removed to maintain anonymity of participants	No
2019-04-07 08:08:00	2019-04-07 08:17:00	IP Address	100	540	TRUE	2019-04-07 08:17:00	R_3s5oK1zwwjK9kpB	anonymous	EN	I agree	Female	Doctoral degree	Full Professor	No	Canada	Institution of higher learning	Psychology	Information on race/ethnicity removed to maintain anonymity of participants	Yes	Lacked constructive criticism,Reflected personal opinions rather than evidence-based criticism	Assistant professor,Associate professor,Full professor	7	25	1	1	1
2019-04-07 08:31:00	2019-04-07 08:33:00	IP Address	100	128	TRUE	2019-04-07 08:33:00	R_270TtHL5smjW45b	anonymous	EN	I agree	Female	Doctoral degree	Post-doctoral researcher	Yes		Institution of higher learning	Psychology	Information on race/ethnicity removed to maintain anonymity of participants	No
2019-04-07 07:13:00	2019-04-07 08:35:00	IP Address	100	4936	TRUE	2019-04-07 08:35:00	R_pudOhE0resaTlf3	anonymous	EN	I agree	Female	Doctoral degree	Assistant Professor	Yes		Institution of higher learning	Psychology	Information on race/ethnicity removed to maintain anonymity of participants	Yes	Lacked constructive criticism,Directed at author rather than work,Reflected personal opinions rather than evidence-based criticism,Mean-spirited or cruel	Post-doctoral researcher/Independent scientist,Assistant professor	2	7	2	2	1
2019-04-07 08:49:00	2019-04-07 08:58:00	IP Address	100	553	TRUE	2019-04-07 08:58:00	R_tEACPbXGBUTrCkp	anonymous	EN	I agree	Female	Master's degree	Graduate student working toward Ph.D. or other doctoral degree	Yes		I am currently a student and/or does not apply	Psychology	Information on race/ethnicity removed to maintain anonymity of participants	Yes	Lacked constructive criticism,Directed at author rather than work,Reflected personal opinions rather than evidence-based criticism,Mean-spirited or cruel	Doctoral student	2	3	5	2	1
2019-04-07 08:57:00	2019-04-07 09:03:00	IP Address	100	320	TRUE	2019-04-07 09:03:00	R_2BlGGnIPyHKybXU	anonymous	EN	I agree	Female	Doctoral degree	Associate Professor	Yes		Institution of higher learning	Psychology,Biomedical	Information on race/ethnicity removed to maintain anonymity of participants	Yes	Lacked constructive criticism,Directed at author rather than work,Reflected personal opinions rather than evidence-based criticism,Mean-spirited or cruel	Assistant professor,Associate professor	3	18	4	3	3
2019-04-07 09:01:00	2019-04-07 09:06:00	IP Address	100	292	TRUE	2019-04-07 09:06:00	R_3r2oIypTfbMQ3qi	anonymous	EN	I agree	Female	Doctoral degree	Post-doctoral researcher	Yes		Institution of higher learning	Psychology	Information on race/ethnicity removed to maintain anonymity of participants	Yes	Directed at author rather than work,Reflected personal opinions rather than evidence-based criticism	Post-doctoral researcher/Independent scientist	1	5	2	2	2
2019-04-07 09:11:00	2019-04-07 09:15:00	IP Address	100	248	TRUE	2019-04-07 09:15:00	R_31oLQcBiaFrtHfA	anonymous	EN	I agree	Female	Master's degree	Graduate student working toward Ph.D. or other doctoral degree	Yes		I am currently a student and/or does not apply	Psychology	Information on race/ethnicity removed to maintain anonymity of participants	No
2019-04-07 09:12:00	2019-04-07 09:54:00	IP Address	100	2522	TRUE	2019-04-07 09:54:00	R_33xTv82PMCFdMfD	anonymous	EN	I agree	Male	Doctoral degree	State or Federal employee at non-degree granting institution or agency	Yes		State or Federal research agency	Psychology	Information on race/ethnicity removed to maintain anonymity of participants	Yes	Directed at author rather than work,Reflected personal opinions rather than evidence-based criticism,Mean-spirited or cruel	Doctoral student,Post-doctoral researcher/Independent scientist,Assistant professor	5	15	1	5	5
2019-04-07 10:21:00	2019-04-07 10:25:00	IP Address	100	237	TRUE	2019-04-07 10:25:00	R_1g1oZ62GmJahJJF	anonymous	EN	I agree	Female	Bachelor's degree	Graduate student working toward Ph.D. or other doctoral degree	Yes		I am currently a student and/or does not apply	Biology	Information on race/ethnicity removed to maintain anonymity of participants	No
2019-04-07 10:41:00	2019-04-07 10:45:00	IP Address	100	259	TRUE	2019-04-07 10:45:00	R_1fZ5Os40H9EJFMh	anonymous	EN	I agree	Male	Doctoral degree	None of the above	Yes		Other	Biology,Ecology/Evolution,Oceanography	Information on race/ethnicity removed to maintain anonymity of participants	No
2019-04-07 10:57:00	2019-04-07 11:02:00	IP Address	100	268	TRUE	2019-04-07 11:02:00	R_Q64xpYzLqRdnxCN	anonymous	EN	I agree	Female	Master's degree	Graduate student working toward Ph.D. or other doctoral degree	Yes		I am currently a student and/or does not apply	Psychology	Information on race/ethnicity removed to maintain anonymity of participants	Yes	Lacked constructive criticism	Master's student	1	1	2	1	1
2019-04-07 11:44:00	2019-04-07 11:46:00	IP Address	100	106	TRUE	2019-04-07 11:46:00	R_3GqwNrswIGCwtby	anonymous	EN	I agree	Female	Doctoral degree	Full Professor	Yes		Institution of higher learning	Psychology	Information on race/ethnicity removed to maintain anonymity of participants	Yes	Lacked constructive criticism,Directed at author rather than work,Reflected personal opinions rather than evidence-based criticism,Mean-spirited or cruel	Doctoral student,Assistant professor,Associate professor,Full professor		60	3	1	2
2019-04-07 12:08:00	2019-04-07 12:11:00	IP Address	100	162	TRUE	2019-04-07 12:11:00	R_1gNMAH0TyN7ktup	anonymous	EN	I agree	Male	Master's degree	Graduate student working toward Ph.D. or other doctoral degree	Yes			Psychology	Information on race/ethnicity removed to maintain anonymity of participants	Yes	Lacked constructive criticism,Directed at author rather than work,Reflected personal opinions rather than evidence-based criticism,Mean-spirited or cruel	Master's student	1	2	4	4	3
2019-04-07 12:01:00	2019-04-07 12:15:00	IP Address	100	828	TRUE	2019-04-07 12:15:00	R_1jy5kVURY4oaC8s	anonymous	EN	I agree	Female	Doctoral degree	Assistant Professor	Yes		Institution of higher learning	Psychology	Information on race/ethnicity removed to maintain anonymity of participants	Yes	Lacked constructive criticism,Directed at author rather than work	Assistant professor	3	4	4	1	2
2019-04-07 12:43:00	2019-04-07 12:45:00	IP Address	100	118	TRUE	2019-04-07 12:45:00	R_3Ey7qUfpOiD5N8E	anonymous	EN	I agree	Male	Master's degree	Graduate student working toward Ph.D. or other doctoral degree	Yes			Biology,Ecology/Evolution	Information on race/ethnicity removed to maintain anonymity of participants	No
2019-04-07 12:50:00	2019-04-07 13:05:00	IP Address	100	899	TRUE	2019-04-07 13:05:00	R_10CWpi2HIMcN0DC	anonymous	EN	I agree	Male	Doctoral degree	Assistant Professor	Yes		Institution of higher learning	Biology,Ecology/Evolution,Oceanography	Information on race/ethnicity removed to maintain anonymity of participants	Yes	Lacked constructive criticism,Directed at author rather than work,Reflected personal opinions rather than evidence-based criticism,Mean-spirited or cruel	Master's student,Doctoral student,Post-doctoral researcher/Independent scientist,Assistant professor	25	50	1	1	1
2019-04-07 12:57:00	2019-04-07 13:07:00	IP Address	100	551	TRUE	2019-04-07 13:07:00	R_22ryB0q7yYd8jzv	anonymous	EN	I agree	Female	Doctoral degree	Assistant Professor	No	Germany	Institution of higher learning	Psychology	Information on race/ethnicity removed to maintain anonymity of participants	Yes	Lacked constructive criticism,Directed at author rather than work,Reflected personal opinions rather than evidence-based criticism	Doctoral student,Post-doctoral researcher/Independent scientist	5	20	3	2	2
2019-04-07 13:13:00	2019-04-07 13:16:00	IP Address	100	125	TRUE	2019-04-07 13:16:00	R_1Izm3WYTkusS5A6	anonymous	EN	I agree	Female	Doctoral degree	Post-doctoral researcher	No	United Kingdom of Great Britain and Northern Ireland	Institution of higher learning	Psychology	Information on race/ethnicity removed to maintain anonymity of participants	No
2019-04-07 13:17:00	2019-04-07 13:42:00	IP Address	100	1500	TRUE	2019-04-07 13:42:00	R_2dpcdpSRPi3mbWj	anonymous	EN	I agree	Male	Doctoral degree	Non-tenure track part-time instructor or Adjunct	No	United Kingdom of Great Britain and Northern Ireland	Institution of higher learning	Biology,Oceanography,Physics,Engineering	Information on race/ethnicity removed to maintain anonymity of participants	Yes	Lacked constructive criticism,Reflected personal opinions rather than evidence-based criticism	Industry professional	2	3	1	2	1
2019-04-07 14:03:00	2019-04-07 14:07:00	IP Address	100	232	TRUE	2019-04-07 14:07:00	R_1Mueqi5wRhxaCZz	anonymous	EN	I agree	Female	Doctoral degree	Assistant Professor	Yes		Institution of higher learning	Psychology	Information on race/ethnicity removed to maintain anonymity of participants	Yes	Reflected personal opinions rather than evidence-based criticism,Mean-spirited or cruel	Doctoral student,Assistant professor	3	20	2	1	3
2019-04-07 14:17:00	2019-04-07 14:21:00	IP Address	100	217	TRUE	2019-04-07 14:21:00	R_3DedHglEmdMfkMN	anonymous	EN	I agree	Female	Doctoral degree	Post-doctoral researcher	No	Spain	State or Federal research agency	Psychology	Information on race/ethnicity removed to maintain anonymity of participants	No
2019-04-07 14:16:00	2019-04-07 14:24:00	IP Address	100	463	TRUE	2019-04-07 14:24:00	R_3EHmhPgaVPsyXDf	anonymous	EN	I agree	Female	Doctoral degree	Associate Professor	No	United Kingdom of Great Britain and Northern Ireland	Institution of higher learning	Biology,Ecology/Evolution	Information on race/ethnicity removed to maintain anonymity of participants	Yes	Directed at author rather than work	Post-doctoral researcher/Independent scientist	1	30	4	2	4
2019-04-07 14:23:00	2019-04-07 14:28:00	IP Address	100	293	TRUE	2019-04-07 14:28:00	R_1mC5ppMqv55k3e7	anonymous	EN	I agree	Female	Master's degree	Graduate student working toward Ph.D. or other doctoral degree	Yes		I am currently a student and/or does not apply	Psychology	Information on race/ethnicity removed to maintain anonymity of participants	No
2019-04-07 14:56:00	2019-04-07 14:59:00	IP Address	100	155	TRUE	2019-04-07 14:59:00	R_2b0Lxit2wvXhlwS	anonymous	EN	I agree	Female	Doctoral degree	None of the above	No	New Zealand	Other	Ecology/Evolution	Information on race/ethnicity removed to maintain anonymity of participants	No
2019-04-07 14:59:00	2019-04-07 15:04:00	IP Address	100	325	TRUE	2019-04-07 15:04:00	R_2YhK9RGmlt2gRlS	anonymous	EN	I agree	Female	Doctoral degree	Full Professor	No	Brazil	Institution of higher learning	Psychology	Information on race/ethnicity removed to maintain anonymity of participants	No
2019-04-07 15:06:00	2019-04-07 15:08:00	IP Address	100	128	TRUE	2019-04-07 15:08:00	R_2xPCh4hFyIKZsUq	anonymous	EN	I agree	Female	Doctoral degree	Post-doctoral researcher	Yes		Institution of higher learning	Psychology	Information on race/ethnicity removed to maintain anonymity of participants	No
2019-04-07 14:59:00	2019-04-07 15:08:00	IP Address	100	575	TRUE	2019-04-07 15:08:00	R_21bLlqnBvHk4xuk	anonymous	EN	I agree	Female	Doctoral degree	Assistant Professor	No	United Kingdom of Great Britain and Northern Ireland	Institution of higher learning	Psychology,Other,Social Science	Information on race/ethnicity removed to maintain anonymity of participants	No
2019-04-07 14:46:00	2019-04-07 15:17:00	IP Address	100	1883	TRUE	2019-04-07 15:17:00	R_e2HFJwxN5JpQybv	anonymous	EN	I agree	Male	Master's degree	Graduate student working toward Ph.D. or other doctoral degree	No	Brazil	I am currently a student and/or does not apply	Biology,Ecology/Evolution	Information on race/ethnicity removed to maintain anonymity of participants	Yes	Lacked constructive criticism,Directed at author rather than work,Reflected personal opinions rather than evidence-based criticism,Mean-spirited or cruel	Undergraduate student,Master's student	1	1	5	5	5
2019-04-07 15:15:00	2019-04-07 15:19:00	IP Address	100	265	TRUE	2019-04-07 15:19:00	R_3EGMy0MthFGOhL2	anonymous	EN	I agree	Female	Doctoral degree	Assistant Professor	Yes		Institution of higher learning	Psychology	Information on race/ethnicity removed to maintain anonymity of participants	No
2019-04-07 15:18:00	2019-04-07 15:22:00	IP Address	100	259	TRUE	2019-04-07 15:22:00	R_1gknvIOIM8zMUld	anonymous	EN	I agree	Female	Master's degree	Graduate student working toward Ph.D. or other doctoral degree	Yes		I am currently a student and/or does not apply	Psychology	Information on race/ethnicity removed to maintain anonymity of participants	Yes	Lacked constructive criticism,Reflected personal opinions rather than evidence-based criticism	Doctoral student	2	0	4	3	4
2019-04-07 15:14:00	2019-04-07 15:29:00	IP Address	100	894	TRUE	2019-04-07 15:29:00	R_1EhNITkvyBn4IpI	anonymous	EN	I agree	Female	Master's degree	Graduate student working toward Ph.D. or other doctoral degree	No	Canada	I am currently a student and/or does not apply	Psychology	Information on race/ethnicity removed to maintain anonymity of participants	Yes	Lacked constructive criticism	Doctoral student	1	1	1	1	1
2019-04-07 16:10:00	2019-04-07 16:13:00	IP Address	100	177	TRUE	2019-04-07 16:13:00	R_1MRpRmtXewHIBx2	anonymous	EN	I agree	Female	Bachelor's degree	Graduate student working toward Ph.D. or other doctoral degree	Yes		I am currently a student and/or does not apply	Psychology	Information on race/ethnicity removed to maintain anonymity of participants	No
2019-04-07 16:14:00	2019-04-07 16:17:00	IP Address	100	205	TRUE	2019-04-07 16:17:00	R_2B8pf1d0WIPAmqE	anonymous	EN	I agree	Female	Doctoral degree	Post-doctoral researcher	No	Canada	Institution of higher learning	Psychology	Information on race/ethnicity removed to maintain anonymity of participants	No
2019-04-07 16:13:00	2019-04-07 16:20:00	IP Address	100	458	TRUE	2019-04-07 16:20:00	R_3RiRDenRG6iZmaB	anonymous	EN	I agree	Female	Master's degree	Graduate student working toward Ph.D. or other doctoral degree	Yes		I am currently a student and/or does not apply	Psychology	Information on race/ethnicity removed to maintain anonymity of participants	Yes	Lacked constructive criticism,Directed at author rather than work,Reflected personal opinions rather than evidence-based criticism	Doctoral student	1	1	3	4	3
2019-04-07 16:19:00	2019-04-07 16:22:00	IP Address	100	178	TRUE	2019-04-07 16:22:00	R_1Ic65dohL5LLlQq	anonymous	EN	I agree	Female	Master's degree	Graduate student working toward Ph.D. or other doctoral degree	Yes		I am currently a student and/or does not apply	Other	Information on race/ethnicity removed to maintain anonymity of participants	No
2019-04-07 16:25:00	2019-04-07 16:29:00	IP Address	100	243	TRUE	2019-04-07 16:29:00	R_SZhuvZXDciPL8yd	anonymous	EN	I agree	Male	Doctoral degree	State or Federal employee at non-degree granting institution or agency	No	Australia	State or Federal research agency	Social Science	Information on race/ethnicity removed to maintain anonymity of participants	No
2019-04-07 16:27:00	2019-04-07 16:31:00	IP Address	100	230	TRUE	2019-04-07 16:31:00	R_1MWchGXjU5cVFCA	anonymous	EN	I agree	Male	Doctoral degree	Associate Professor	No	United Kingdom of Great Britain and Northern Ireland	Institution of higher learning	Biology,Ecology/Evolution	Information on race/ethnicity removed to maintain anonymity of participants	No
2019-04-07 15:54:00	2019-04-07 17:19:00	IP Address	100	5081	TRUE	2019-04-07 17:19:00	R_1N9MWcAD9kkHyYw	anonymous	EN	I agree	Female	Master's degree	Graduate student working toward Ph.D. or other doctoral degree	Yes		I am currently a student and/or does not apply	Psychology,Social Science	Information on race/ethnicity removed to maintain anonymity of participants	No
2019-04-07 17:31:00	2019-04-07 17:35:00	IP Address	100	221	TRUE	2019-04-07 17:35:00	R_3nkgaaaEA6KaZRF	anonymous	EN	I agree	Male	Master's degree	Graduate student working toward Ph.D. or other doctoral degree	No	Australia	I am currently a student and/or does not apply	Biology,Ecology/Evolution	Information on race/ethnicity removed to maintain anonymity of participants	No
2019-04-07 17:31:00	2019-04-07 17:51:00	IP Address	100	1167	TRUE	2019-04-07 17:51:00	R_1lnICLufMRX5iQo	anonymous	EN	I agree	Female	Master's degree	Graduate student working toward Ph.D. or other doctoral degree	Yes		I am currently a student and/or does not apply	Psychology,Other	Information on race/ethnicity removed to maintain anonymity of participants	Yes	Lacked constructive criticism	Doctoral student	1	2	2.5	4	4
2019-04-07 17:51:00	2019-04-07 17:53:00	IP Address	100	135	TRUE	2019-04-07 17:53:00	R_1lnR6RQAmfJCImc	anonymous	EN	I agree	Female	Doctoral degree	Associate Professor	Yes		Institution of higher learning	Social Science	Information on race/ethnicity removed to maintain anonymity of participants	No
2019-04-07 18:04:00	2019-04-07 18:08:00	IP Address	100	261	TRUE	2019-04-07 18:08:00	R_12guU6T9kcZFHr5	anonymous	EN	I agree	Female	Doctoral degree	Associate Professor	No	Mexico	Institution of higher learning	Biology	Information on race/ethnicity removed to maintain anonymity of participants	No
2019-04-07 18:20:00	2019-04-07 18:22:00	IP Address	100	149	TRUE	2019-04-07 18:22:00	R_1lcXcfiVdyr7zZD	anonymous	EN	I agree	Female	Doctoral degree	Associate Professor	Yes		Institution of higher learning	Psychology	Information on race/ethnicity removed to maintain anonymity of participants	No
2019-04-07 13:43:00	2019-04-07 18:37:00	IP Address	100	17671	TRUE	2019-04-07 18:37:00	R_1isavbQStZS8sM4	anonymous	EN	I agree	Female	Doctoral degree	Assistant Professor	Yes		Institution of higher learning	Biology	Information on race/ethnicity removed to maintain anonymity of participants	Yes	Lacked constructive criticism,Directed at author rather than work,Reflected personal opinions rather than evidence-based criticism	Doctoral student	3	12	3	2	2
2019-04-07 18:37:00	2019-04-07 18:41:00	IP Address	100	229	TRUE	2019-04-07 18:41:00	R_DAck6q3bNNoi0s9	anonymous	EN	I agree	Male	Doctoral degree	Post-doctoral researcher	Yes		Institution of higher learning	Psychology	Information on race/ethnicity removed to maintain anonymity of participants	No
2019-04-07 18:59:00	2019-04-07 19:13:00	IP Address	100	798	TRUE	2019-04-07 19:13:00	R_3fk3JR4tJKBb3qN	anonymous	EN	I agree	I prefer not to say	Doctoral degree	Non-tenure track part-time instructor or Adjunct	Yes		Institution of higher learning	Psychology	Information on race/ethnicity removed to maintain anonymity of participants	Yes	Reflected personal opinions rather than evidence-based criticism	Doctoral student	2	3	3	2	1
2019-04-07 19:07:00	2019-04-07 19:15:00	IP Address	100	515	TRUE	2019-04-07 19:15:00	R_2xwKFqAgPxJ3kTs	anonymous	EN	I agree	Female	Doctoral degree	Associate Professor	Yes		Institution of higher learning	Other	Information on race/ethnicity removed to maintain anonymity of participants	Yes	Reflected personal opinions rather than evidence-based criticism,Mean-spirited or cruel	Assistant professor,Associate professor	3	15	1	3	1
2019-04-07 20:00:00	2019-04-07 20:07:00	IP Address	100	418	TRUE	2019-04-07 20:07:00	R_voxSqdkyJlBMlvr	anonymous	EN	I agree	Male	Master's degree	Graduate student working toward Ph.D. or other doctoral degree	Yes			Psychology	Information on race/ethnicity removed to maintain anonymity of participants	Yes	Lacked constructive criticism	Doctoral student	1	5	1	1	1
2019-04-07 14:01:00	2019-04-07 20:20:00	IP Address	100	22762	TRUE	2019-04-07 20:20:00	R_qEgO3Oq2pRyQF2x	anonymous	EN	I agree	Female	Doctoral degree	Associate Professor	Yes		Institution of higher learning	Computer Science,Psychology	Information on race/ethnicity removed to maintain anonymity of participants	Yes	Directed at author rather than work,Reflected personal opinions rather than evidence-based criticism	Assistant professor,Associate professor	5	30	3	4	3
2019-04-07 20:23:00	2019-04-07 20:26:00	IP Address	100	196	TRUE	2019-04-07 20:26:00	R_OHlLr3cOtPoHMDD	anonymous	EN	I agree	Female	Master's degree	Graduate student working toward Ph.D. or other doctoral degree	Yes		I am currently a student and/or does not apply	Psychology	Information on race/ethnicity removed to maintain anonymity of participants	No
2019-04-07 21:35:00	2019-04-07 21:39:00	IP Address	100	211	TRUE	2019-04-07 21:39:00	R_1C74pPYZyVzl4pZ	anonymous	EN	I agree	Male	Doctoral degree	Associate Professor	No	New Zealand	Institution of higher learning	Social Science	Information on race/ethnicity removed to maintain anonymity of participants	Yes	Lacked constructive criticism,Reflected personal opinions rather than evidence-based criticism	Post-doctoral researcher/Independent scientist,Assistant professor,Associate professor	20	50	1	1	1
2019-04-07 21:48:00	2019-04-07 21:52:00	IP Address	100	244	TRUE	2019-04-07 21:52:00	R_3sceQj0I5E9oMhv	anonymous	EN	I agree	Female	Doctoral degree	None of the above	Yes			Biomedical	Information on race/ethnicity removed to maintain anonymity of participants	Yes	Reflected personal opinions rather than evidence-based criticism	Doctoral student	1	7	3	1	1
2019-04-07 21:56:00	2019-04-07 22:06:00	IP Address	100	613	TRUE	2019-04-07 22:07:00	R_pS1dRPGxSlgXGhj	anonymous	EN	I agree	Female	Doctoral degree	Post-doctoral researcher	No	Canada	Institution of higher learning	Biomedical	Information on race/ethnicity removed to maintain anonymity of participants	Yes	Lacked constructive criticism,Reflected personal opinions rather than evidence-based criticism	Master's student,Doctoral student	3	6	2	4	3
2019-04-07 22:17:00	2019-04-07 22:23:00	IP Address	100	402	TRUE	2019-04-07 22:23:00	R_OPhRrku0kJ1wFSV	anonymous	EN	I agree	Male	Doctoral degree	Post-doctoral researcher	No	Australia	Institution of higher learning	Biology,Ecology/Evolution,Geology/Earth Sciences	Information on race/ethnicity removed to maintain anonymity of participants	Yes	Lacked constructive criticism,Reflected personal opinions rather than evidence-based criticism,Mean-spirited or cruel	Doctoral student	1	5	1	3	3
2019-04-07 22:32:00	2019-04-07 22:37:00	IP Address	100	310	TRUE	2019-04-07 22:37:00	R_U9DKaDlAterd22l	anonymous	EN	I agree	Female	Doctoral degree	Associate Professor	Yes		Institution of higher learning	Psychology	Information on race/ethnicity removed to maintain anonymity of participants	Yes	Lacked constructive criticism,Directed at author rather than work,Reflected personal opinions rather than evidence-based criticism	Doctoral student,Post-doctoral researcher/Independent scientist,Assistant professor	3	25	2	3	2
2019-04-07 22:35:00	2019-04-07 22:48:00	IP Address	100	785	TRUE	2019-04-07 22:48:00	R_5duavlpy4AmBnGx	anonymous	EN	I agree	Female	Master's degree	Graduate student working toward Ph.D. or other doctoral degree	Yes		I am currently a student and/or does not apply	Psychology	Information on race/ethnicity removed to maintain anonymity of participants	Yes	Lacked constructive criticism,Reflected personal opinions rather than evidence-based criticism,Mean-spirited or cruel	Doctoral student	1	3	1	3	2
2019-04-07 22:59:00	2019-04-07 23:07:00	IP Address	100	467	TRUE	2019-04-07 23:07:00	R_1j8teVRi4ZCgHEe	anonymous	EN	I agree	Female	Doctoral degree	Assistant Professor	Yes		Institution of higher learning	Psychology	Information on race/ethnicity removed to maintain anonymity of participants	Yes	Lacked constructive criticism,Reflected personal opinions rather than evidence-based criticism,Mean-spirited or cruel	Assistant professor	1	22	4	3	3
2019-04-07 23:19:00	2019-04-07 23:22:00	IP Address	100	172	TRUE	2019-04-07 23:22:00	R_1k1h8EnvDos6OAx	anonymous	EN	I agree	Male	Doctoral degree	Post-doctoral researcher	No	Finland	Institution of higher learning	Psychology	Information on race/ethnicity removed to maintain anonymity of participants	No
2019-04-07 23:33:00	2019-04-07 23:41:00	IP Address	100	473	TRUE	2019-04-07 23:41:00	R_06ssUuxTj9HO849	anonymous	EN	I agree	Female	Doctoral degree	Associate Professor	Yes		Institution of higher learning	Biology,Psychology,Biomedical	Information on race/ethnicity removed to maintain anonymity of participants	Yes	Lacked constructive criticism,Directed at author rather than work,Reflected personal opinions rather than evidence-based criticism,Mean-spirited or cruel	Post-doctoral researcher/Independent scientist,Assistant professor,Associate professor	3	33	1	1	1
2019-04-07 23:40:00	2019-04-07 23:43:00	IP Address	100	198	TRUE	2019-04-07 23:43:00	R_2QzDrLCSsYCFzRA	anonymous	EN	I agree	Female	Doctoral degree	Post-doctoral researcher	No	Spain	State or Federal research agency	Psychology	Information on race/ethnicity removed to maintain anonymity of participants	No
2019-04-07 23:54:00	2019-04-07 23:59:00	IP Address	100	275	TRUE	2019-04-07 23:59:00	R_R9cC4LIsIn5xHlT	anonymous	EN	I agree	Female	Doctoral degree	Post-doctoral researcher	No	Switzerland	Institution of higher learning	Psychology	Information on race/ethnicity removed to maintain anonymity of participants	Yes	Lacked constructive criticism,Directed at author rather than work,Reflected personal opinions rather than evidence-based criticism	Doctoral student,Post-doctoral researcher/Independent scientist	5	10	4	3	2
2019-04-08 01:05:00	2019-04-08 01:17:00	IP Address	100	717	TRUE	2019-04-08 01:17:00	R_2aqmsp041LQl1aG	anonymous	EN	I agree	Female	Doctoral degree	Post-doctoral researcher	No	United Kingdom of Great Britain and Northern Ireland	Institution of higher learning	Biology,Ecology/Evolution,Oceanography,Mathematics	Information on race/ethnicity removed to maintain anonymity of participants	Yes	Lacked constructive criticism,Reflected personal opinions rather than evidence-based criticism	Post-doctoral researcher/Independent scientist	1	2	3	5	3
2019-04-08 01:23:00	2019-04-08 01:30:00	IP Address	100	379	TRUE	2019-04-08 01:30:00	R_RgadQmojcbTw3El	anonymous	EN	I agree	Male	Doctoral degree	Associate Professor	No	Norway	Institution of higher learning	Psychology	Information on race/ethnicity removed to maintain anonymity of participants	Yes	Lacked constructive criticism,Reflected personal opinions rather than evidence-based criticism	Post-doctoral researcher/Independent scientist,Associate professor	2	10	1	1	2
2019-04-08 01:27:00	2019-04-08 01:41:00	IP Address	100	896	TRUE	2019-04-08 01:42:00	R_2P0cDSMW3iK9WUP	anonymous	EN	I agree	Male	Doctoral degree	Post-doctoral researcher	No	Japan	Institution of higher learning	Biology,Chemistry,Ecology/Evolution,Geology/Earth Sciences,Oceanography	Information on race/ethnicity removed to maintain anonymity of participants	Yes	Lacked constructive criticism,Directed at author rather than work,Reflected personal opinions rather than evidence-based criticism,Mean-spirited or cruel	Doctoral student,Post-doctoral researcher/Independent scientist	3	8	1	3	3
2019-04-08 01:19:00	2019-04-08 01:47:00	IP Address	100	1703	TRUE	2019-04-08 01:47:00	R_1hSvcks8j4R8bwb	anonymous	EN	I agree	Female	Doctoral degree	Post-doctoral researcher	No	Ireland	Institution of higher learning	Biology,Ecology/Evolution	Information on race/ethnicity removed to maintain anonymity of participants	Yes	Lacked constructive criticism,Mean-spirited or cruel	Doctoral student	1	4	2	1	3
2019-04-08 01:53:00	2019-04-08 01:58:00	IP Address	100	292	TRUE	2019-04-08 01:58:00	R_1OH0vuvt4lfkucX	anonymous	EN	I agree	Female	Doctoral degree	Post-doctoral researcher	No	United Kingdom of Great Britain and Northern Ireland	Institution of higher learning	Psychology,Social Science	Information on race/ethnicity removed to maintain anonymity of participants	Yes	Directed at author rather than work	Post-doctoral researcher/Independent scientist	1	6	5	3	3
2019-04-08 01:45:00	2019-04-08 02:11:00	IP Address	100	1555	TRUE	2019-04-08 02:11:00	R_22wQvaDLSGBSd4e	anonymous	EN	I agree	Female	Doctoral degree	Full Professor	No	Switzerland	Institution of higher learning	Psychology	Information on race/ethnicity removed to maintain anonymity of participants	Yes	Lacked constructive criticism,Reflected personal opinions rather than evidence-based criticism	Doctoral student,Full professor	8	20	1	2	1
2019-04-08 02:29:00	2019-04-08 02:43:00	IP Address	100	835	TRUE	2019-04-08 02:43:00	R_0NC95OdzKxtLyrn	anonymous	EN	I agree	Male	Doctoral degree	Associate Professor	No	Norway	Institution of higher learning	Psychology	Information on race/ethnicity removed to maintain anonymity of participants	No
2019-04-08 03:03:00	2019-04-08 03:05:00	IP Address	100	148	TRUE	2019-04-08 03:05:00	R_2YPyDq60IAMcoGE	anonymous	EN	I agree	Male	Doctoral degree	Assistant Professor	No	Bulgaria	Institution of higher learning	Computer Science,Psychology	Information on race/ethnicity removed to maintain anonymity of participants	No
2019-04-07 17:25:00	2019-04-08 03:25:00	IP Address	100	35954	TRUE	2019-04-08 03:25:00	R_bkZUQYEwtNPwYlb	anonymous	EN	I agree	Male	Doctoral degree	Post-doctoral researcher	No	Canada	Institution of higher learning	Biology,Ecology/Evolution	Information on race/ethnicity removed to maintain anonymity of participants	Yes	Lacked constructive criticism,Directed at author rather than work,Reflected personal opinions rather than evidence-based criticism,Mean-spirited or cruel	Doctoral student,Post-doctoral researcher/Independent scientist	3	12	4	4	3
2019-04-08 03:25:00	2019-04-08 03:30:00	IP Address	100	290	TRUE	2019-04-08 03:30:00	R_3iqKqGEAKJjkyHf	anonymous	EN	I agree	Female	Master's degree	Graduate student working toward Ph.D. or other doctoral degree	No	Portugal	State or Federal research agency	Biology	Information on race/ethnicity removed to maintain anonymity of participants	No
2019-04-08 03:31:00	2019-04-08 03:41:00	IP Address	100	599	TRUE	2019-04-08 03:41:00	R_PUGFLL6hUpEhlrH	anonymous	EN	I agree	Female	Other professional degree	Associate Professor	No	United Kingdom of Great Britain and Northern Ireland	Institution of higher learning	Psychology	Information on race/ethnicity removed to maintain anonymity of participants	Yes	Lacked constructive criticism,Directed at author rather than work,Reflected personal opinions rather than evidence-based criticism	Post-doctoral researcher/Independent scientist,Assistant professor,Associate professor	5	15	1	2	2
2019-04-08 03:55:00	2019-04-08 03:59:00	IP Address	100	237	TRUE	2019-04-08 03:59:00	R_1OVt0oKEQzhC2zs	anonymous	EN	I agree	Female	Doctoral degree	Assistant Professor	No	United Kingdom of Great Britain and Northern Ireland	Institution of higher learning	Psychology	Information on race/ethnicity removed to maintain anonymity of participants	I prefer not to say
2019-04-07 03:20:00	2019-04-08 04:41:00	IP Address	100	91281	TRUE	2019-04-08 04:42:00	R_z1rpuJh65m51rWx	anonymous	EN	I agree	Male	Doctoral degree	Post-doctoral researcher	No	United Kingdom of Great Britain and Northern Ireland	Institution of higher learning	Ecology/Evolution	Information on race/ethnicity removed to maintain anonymity of participants	Yes	Lacked constructive criticism,Reflected personal opinions rather than evidence-based criticism,Mean-spirited or cruel	Post-doctoral researcher/Independent scientist	2	4	1	2	1
2019-04-08 04:25:00	2019-04-08 04:58:00	IP Address	100	1992	TRUE	2019-04-08 04:58:00	R_3g6ZOfntbhu8kZL	anonymous	EN	I agree	Male	Doctoral degree	Associate Professor	No	Brazil	Institution of higher learning	Oceanography	Information on race/ethnicity removed to maintain anonymity of participants	Yes	Lacked constructive criticism,Reflected personal opinions rather than evidence-based criticism	Doctoral student,Assistant professor,Associate professor	1	13	1	1	1
2019-04-08 01:04:00	2019-04-08 04:59:00	IP Address	100	14115	TRUE	2019-04-08 04:59:00	R_2WwoaO2rleRWYvQ	anonymous	EN	I agree	Female	Master's degree	Graduate student working toward Ph.D. or other doctoral degree	No	Greece		Biology	Information on race/ethnicity removed to maintain anonymity of participants	No
2019-04-08 05:24:00	2019-04-08 05:30:00	IP Address	100	315	TRUE	2019-04-08 05:30:00	R_XukQAoZI0PZZjY5	anonymous	EN	I agree	Female	Doctoral degree	Full Professor	No	United Kingdom of Great Britain and Northern Ireland	Institution of higher learning	Psychology	Information on race/ethnicity removed to maintain anonymity of participants	Yes	Lacked constructive criticism,Reflected personal opinions rather than evidence-based criticism,Mean-spirited or cruel	Doctoral student,Post-doctoral researcher/Independent scientist,Assistant professor,Associate professor	8		1	1	1
2019-04-08 05:35:00	2019-04-08 05:38:00	IP Address	100	177	TRUE	2019-04-08 05:38:00	R_3KJXekB5VulpYCM	anonymous	EN	I agree	Male	Doctoral degree	Assistant Professor	Yes		Institution of higher learning	Biology,Ecology/Evolution,Oceanography,Engineering	Information on race/ethnicity removed to maintain anonymity of participants	No
2019-04-08 05:32:00	2019-04-08 05:41:00	IP Address	100	536	TRUE	2019-04-08 05:41:00	R_3mk6CeGMKZO3J1Y	anonymous	EN	I agree	Male	Doctoral degree	None of the above	No		Institution of higher learning	Chemistry,Oceanography	Information on race/ethnicity removed to maintain anonymity of participants	No
2019-04-08 05:57:00	2019-04-08 06:05:00	IP Address	100	473	TRUE	2019-04-08 06:05:00	R_2OOrvQsoBFoLzJp	anonymous	EN	I agree	Female	Doctoral degree	Assistant Professor	Yes		Institution of higher learning	Psychology	Information on race/ethnicity removed to maintain anonymity of participants	No
2019-04-08 06:25:00	2019-04-08 06:32:00	IP Address	100	451	TRUE	2019-04-08 06:32:00	R_2uWWMCIVhS8jnrD	anonymous	EN	I agree	Female	Doctoral degree	Associate Professor	Yes		Institution of higher learning	Psychology	Information on race/ethnicity removed to maintain anonymity of participants	No
2019-04-08 06:11:00	2019-04-08 06:36:00	IP Address	100	1494	TRUE	2019-04-08 06:36:00	R_4IPlLzj3ihtoGMF	anonymous	EN	I agree	Female	Doctoral degree	Associate Professor	No	Canada	Institution of higher learning	Psychology	Information on race/ethnicity removed to maintain anonymity of participants	No
2019-04-08 06:35:00	2019-04-08 06:43:00	IP Address	100	476	TRUE	2019-04-08 06:43:00	R_1jUJlQb86oyWbip	anonymous	EN	I agree	Female	Doctoral degree	Assistant Professor	Yes		Institution of higher learning	Psychology	Information on race/ethnicity removed to maintain anonymity of participants	Yes	Lacked constructive criticism,Directed at author rather than work	Assistant professor	2	19	3	2	2
2019-04-08 06:31:00	2019-04-08 06:53:00	IP Address	100	1317	TRUE	2019-04-08 06:53:00	R_3n605cqLg3XPyW8	anonymous	EN	I agree	Female	Doctoral degree	Associate Professor	No	United Kingdom of Great Britain and Northern Ireland	Institution of higher learning	Psychology	Information on race/ethnicity removed to maintain anonymity of participants	Yes	Lacked constructive criticism,Mean-spirited or cruel	Assistant professor	4	22	4	2	1
2019-04-08 06:52:00	2019-04-08 06:58:00	IP Address	100	330	TRUE	2019-04-08 06:58:00	R_3kdd6DGeVAsROsp	anonymous	EN	I agree	Female	Doctoral degree	Post-doctoral researcher	No	United Kingdom of Great Britain and Northern Ireland	Institution of higher learning	Psychology	Information on race/ethnicity removed to maintain anonymity of participants	No
2019-04-08 07:07:00	2019-04-08 07:12:00	IP Address	100	296	TRUE	2019-04-08 07:12:00	R_1IWrLnNktSSEr8y	anonymous	EN	I agree	Female	Master's degree	State or Federal employee at non-degree granting institution or agency	Yes		State or Federal research agency	Biology,Other	Information on race/ethnicity removed to maintain anonymity of participants	No
2019-04-08 07:12:00	2019-04-08 07:16:00	IP Address	100	195	TRUE	2019-04-08 07:16:00	R_SUb9IgZ88SQedl7	anonymous	EN	I agree	Male	Master's degree	State or Federal employee at non-degree granting institution or agency	Yes		Other	Social Science	Information on race/ethnicity removed to maintain anonymity of participants	No
2019-04-08 07:13:00	2019-04-08 07:16:00	IP Address	100	182	TRUE	2019-04-08 07:16:00	R_1prFj3YJ8m4NkXc	anonymous	EN	I agree	Female	Doctoral degree	Full Professor	Yes		Institution of higher learning	Psychology	Information on race/ethnicity removed to maintain anonymity of participants	No
2019-04-08 07:12:00	2019-04-08 07:18:00	IP Address	100	345	TRUE	2019-04-08 07:18:00	R_33qZ6GRvD44jJZQ	anonymous	EN	I agree	Female	Doctoral degree	Assistant Professor	Yes		Institution of higher learning	Psychology	Information on race/ethnicity removed to maintain anonymity of participants	Yes	Lacked constructive criticism,Reflected personal opinions rather than evidence-based criticism	Post-doctoral researcher/Independent scientist,Assistant professor	3	15	2	1	1
2019-04-08 07:05:00	2019-04-08 07:18:00	IP Address	100	803	TRUE	2019-04-08 07:18:00	R_3fPfE5Zky9ZF2R5	anonymous	EN	I agree	Non-binary	Doctoral degree	Post-doctoral researcher	Yes		Institution of higher learning	Psychology	Information on race/ethnicity removed to maintain anonymity of participants	Yes	Lacked constructive criticism,Directed at author rather than work,Mean-spirited or cruel	Post-doctoral researcher/Independent scientist	2	7	3	4	5
2019-04-08 07:17:00	2019-04-08 07:21:00	IP Address	100	247	TRUE	2019-04-08 07:21:00	R_1E0qjrT1lDeCrcp	anonymous	EN	I agree	Male	Doctoral degree	Post-doctoral researcher	No	Sweden	Institution of higher learning	Psychology	Information on race/ethnicity removed to maintain anonymity of participants	Yes	Lacked constructive criticism	Doctoral student	1	2	4	4	1
2019-04-08 07:09:00	2019-04-08 07:28:00	IP Address	100	1133	TRUE	2019-04-08 07:28:00	R_2vdJYS7kSWASJe4	anonymous	EN	I agree	Male	Doctoral degree	Assistant Professor	Yes		Institution of higher learning	Psychology	Information on race/ethnicity removed to maintain anonymity of participants	Yes	Reflected personal opinions rather than evidence-based criticism	Post-doctoral researcher/Independent scientist,Assistant professor	2	12	1	5	3
2019-04-08 07:26:00	2019-04-08 07:38:00	IP Address	100	728	TRUE	2019-04-08 07:38:00	R_3FQHzYjlPB4TtZU	anonymous	EN	I agree	Male	Doctoral degree	Assistant Professor	Yes		Institution of higher learning	Engineering,Psychology,Biomedical	Information on race/ethnicity removed to maintain anonymity of participants	Yes	Lacked constructive criticism,Directed at author rather than work,Reflected personal opinions rather than evidence-based criticism,Mean-spirited or cruel	Master's student,Doctoral student,Post-doctoral researcher/Independent scientist,Assistant professor	3	12	5	4	4
2019-04-08 07:32:00	2019-04-08 07:41:00	IP Address	100	587	TRUE	2019-04-08 07:41:00	R_OrrzCeLT7OYuUzT	anonymous	EN	I agree	Male	Doctoral degree	Full Professor	No	Mexico	Institution of higher learning	Biology,Ecology/Evolution,Geology/Earth Sciences	Information on race/ethnicity removed to maintain anonymity of participants	No
2019-04-08 07:30:00	2019-04-08 07:46:00	IP Address	100	965	TRUE	2019-04-08 07:47:00	R_10BMHcPwL5ulxz2	anonymous	EN	I agree	Female	Doctoral degree	Post-doctoral researcher	Yes		Institution of higher learning	Psychology	Information on race/ethnicity removed to maintain anonymity of participants	No
2019-04-08 07:45:00	2019-04-08 07:51:00	IP Address	100	367	TRUE	2019-04-08 07:51:00	R_24BKa5Db2dAFMWI	anonymous	EN	I agree	Male	Doctoral degree	Post-doctoral researcher	Yes		Institution of higher learning	Biology,Biomedical	Information on race/ethnicity removed to maintain anonymity of participants	Yes	Lacked constructive criticism,Directed at author rather than work	Doctoral student	4	10	1	1	1
2019-04-06 15:56:00	2019-04-08 08:10:00	IP Address	100	144868	TRUE	2019-04-08 08:10:00	R_2bZr58aV14LsCNe	anonymous	EN	I agree	Female	Bachelor's degree	None of the above	Yes		Institution of higher learning	Ecology/Evolution	Information on race/ethnicity removed to maintain anonymity of participants	Yes	Lacked constructive criticism,Directed at author rather than work,Reflected personal opinions rather than evidence-based criticism	Non-tenure track academic scientist	3	2	3	2	1
2019-04-08 08:12:00	2019-04-08 08:14:00	IP Address	100	159	TRUE	2019-04-08 08:14:00	R_1JQJrSDJqDJzPeL	anonymous	EN	I agree	Female	Doctoral degree	Post-doctoral researcher	No	Germany	Institution of higher learning	Biology,Ecology/Evolution	Information on race/ethnicity removed to maintain anonymity of participants	No
2019-04-08 08:18:00	2019-04-08 08:21:00	IP Address	100	225	TRUE	2019-04-08 08:21:00	R_33a7SVBdoP4Ma3i	anonymous	EN	I agree	Female	Doctoral degree	Assistant Professor	Yes		Institution of higher learning	Psychology	Information on race/ethnicity removed to maintain anonymity of participants	No
2019-04-08 08:28:00	2019-04-08 08:31:00	IP Address	100	214	TRUE	2019-04-08 08:31:00	R_2V9YmZT3yLeecAX	anonymous	EN	I agree	Female	Master's degree	Graduate student working toward Ph.D. or other doctoral degree	Yes		I am currently a student and/or does not apply	Biology,Chemistry,Oceanography,Psychology	Information on race/ethnicity removed to maintain anonymity of participants	No
2019-04-08 08:24:00	2019-04-08 08:34:00	IP Address	100	632	TRUE	2019-04-08 08:34:00	R_s4DhuI9mLagdPLr	anonymous	EN	I agree	Female	Doctoral degree	Full Professor	No	Switzerland	Institution of higher learning	Psychology	Information on race/ethnicity removed to maintain anonymity of participants	Yes	Lacked constructive criticism	Doctoral student,Post-doctoral researcher/Independent scientist,Associate professor	5	15	3	4	3
2019-04-08 08:23:00	2019-04-08 08:40:00	IP Address	100	1052	TRUE	2019-04-08 08:40:00	R_2foCvp8paebXxR7	anonymous	EN	I agree	Female	Doctoral degree	Post-doctoral researcher	Yes		Other	Biology	Information on race/ethnicity removed to maintain anonymity of participants	Yes	Lacked constructive criticism,Directed at author rather than work	Doctoral student	2	5	1	2	1
2019-04-08 08:33:00	2019-04-08 08:48:00	IP Address	100	896	TRUE	2019-04-08 08:48:00	R_1CmtXsLSEBKiXIR	anonymous	EN	I agree	Female	Doctoral degree	Private Industry/Research Facility	Yes		Other	Other	Information on race/ethnicity removed to maintain anonymity of participants	Yes	Lacked constructive criticism,Mean-spirited or cruel	Doctoral student,Post-doctoral researcher/Independent scientist,Non-tenure track academic scientist	2	17	2	1	1
2019-04-08 08:43:00	2019-04-08 08:50:00	IP Address	100	425	TRUE	2019-04-08 08:50:00	R_3MuI8UL0zENoHCl	anonymous	EN	I agree	Female	Doctoral degree	State or Federal employee at non-degree granting institution or agency	Yes		State or Federal research agency	Ecology/Evolution,Oceanography,Physics	Information on race/ethnicity removed to maintain anonymity of participants	No
2019-04-08 09:22:00	2019-04-08 09:26:00	IP Address	100	183	TRUE	2019-04-08 09:26:00	R_3DpAZpu6zAmH38J	anonymous	EN	I agree	Female	Doctoral degree	Assistant Professor	Yes		Institution of higher learning	Psychology,Social Science	Information on race/ethnicity removed to maintain anonymity of participants	No
2019-04-08 09:00:00	2019-04-08 09:30:00	IP Address	100	1785	TRUE	2019-04-08 09:30:00	R_1N52J0ZcH23gbkI	anonymous	EN	I agree	Male	Master's degree	Graduate student working toward Ph.D. or other doctoral degree	Yes		I am currently a student and/or does not apply	Psychology	Information on race/ethnicity removed to maintain anonymity of participants	Yes	Lacked constructive criticism,Directed at author rather than work,Mean-spirited or cruel	Master's student	2	2	2	4	4
2019-04-08 09:34:00	2019-04-08 09:39:00	IP Address	100	320	TRUE	2019-04-08 09:39:00	R_bf4qkvvU4pJSsc9	anonymous	EN	I agree	Female	Doctoral degree	Assistant Professor	Yes		Institution of higher learning	Biomedical	Information on race/ethnicity removed to maintain anonymity of participants	Yes	Lacked constructive criticism,Directed at author rather than work,Reflected personal opinions rather than evidence-based criticism	Doctoral student,Post-doctoral researcher/Independent scientist,Assistant professor	5	16	2	4	1
2019-04-08 09:43:00	2019-04-08 09:46:00	IP Address	100	176	TRUE	2019-04-08 09:46:00	R_1OB4rCg38zYB8b7	anonymous	EN	I agree	Female	Master's degree	Graduate student working toward Ph.D. or other doctoral degree	Yes		I am currently a student and/or does not apply	Psychology	Information on race/ethnicity removed to maintain anonymity of participants	No
2019-04-08 09:36:00	2019-04-08 09:47:00	IP Address	100	615	TRUE	2019-04-08 09:47:00	R_cA3aau5r7ql2qE9	anonymous	EN	I agree	Female	Doctoral degree	Post-doctoral researcher	No	Ireland	Institution of higher learning	Biology,Ecology/Evolution	Information on race/ethnicity removed to maintain anonymity of participants	Yes	Lacked constructive criticism,Reflected personal opinions rather than evidence-based criticism	Post-doctoral researcher/Independent scientist	2	4	2	3	3
2019-04-08 09:48:00	2019-04-08 09:56:00	IP Address	100	481	TRUE	2019-04-08 09:56:00	R_2qyLRpZgyGyc1mN	anonymous	EN	I agree	Female	Master's degree	Graduate student working toward Ph.D. or other doctoral degree	Yes		I am currently a student and/or does not apply	Psychology	Information on race/ethnicity removed to maintain anonymity of participants	Yes	Directed at author rather than work,Reflected personal opinions rather than evidence-based criticism	Doctoral student	2	5	3	3	2
2019-04-08 09:51:00	2019-04-08 09:58:00	IP Address	100	387	TRUE	2019-04-08 09:58:00	R_Z4vcoi5LybedzvX	anonymous	EN	I agree	Female	Master's degree	Private Industry/Research Facility	No	Canada	Industry/Privately-owned company	Biology,Ecology/Evolution	Information on race/ethnicity removed to maintain anonymity of participants	No
2019-04-08 10:01:00	2019-04-08 10:22:00	IP Address	100	1271	TRUE	2019-04-08 10:22:00	R_3pne2c2fFWqybHt	anonymous	EN	I agree	Male	Doctoral degree	Associate Professor	Yes		Institution of higher learning	Biomedical	Information on race/ethnicity removed to maintain anonymity of participants	Yes	Lacked constructive criticism,Directed at author rather than work,Reflected personal opinions rather than evidence-based criticism,Mean-spirited or cruel	Doctoral student,Post-doctoral researcher/Independent scientist,Assistant professor,Associate professor		30	1	4	4
2019-04-08 10:30:00	2019-04-08 10:34:00	IP Address	100	238	TRUE	2019-04-08 10:34:00	R_1lmk4oxti87xKth	anonymous	EN	I agree	Female	Master's degree	Graduate student working toward Ph.D. or other doctoral degree	Yes		I am currently a student and/or does not apply	Biology,Ecology/Evolution	Information on race/ethnicity removed to maintain anonymity of participants	No
2019-04-08 10:30:00	2019-04-08 10:35:00	IP Address	100	271	TRUE	2019-04-08 10:35:00	R_blJnqVBY0TmeLaF	anonymous	EN	I agree	Male	Doctoral degree	Associate Professor	Yes		Institution of higher learning	Ecology/Evolution,Geology/Earth Sciences	Information on race/ethnicity removed to maintain anonymity of participants	Yes	Reflected personal opinions rather than evidence-based criticism,Mean-spirited or cruel	Doctoral student,Assistant professor	3	15	1	1	1
2019-04-08 10:33:00	2019-04-08 10:35:00	IP Address	100	102	TRUE	2019-04-08 10:35:00	R_9uD9sLKfuDrJyPn	anonymous	EN	I agree	Male	Doctoral degree	Private Industry/Research Facility	Yes		Industry/Privately-owned company	Ecology/Evolution	Information on race/ethnicity removed to maintain anonymity of participants	No
2019-04-08 10:34:00	2019-04-08 10:36:00	IP Address	100	149	TRUE	2019-04-08 10:36:00	R_yJ7VtDQFBm3s7AZ	anonymous	EN	I agree	Female	Master's degree	Private Industry/Research Facility	Yes		Industry/Privately-owned company	Biology	Information on race/ethnicity removed to maintain anonymity of participants	No
2019-04-08 10:33:00	2019-04-08 10:36:00	IP Address	100	175	TRUE	2019-04-08 10:36:00	R_2V8POSxwTSzXG2d	anonymous	EN	I agree	Male	Doctoral degree	Associate Professor	Yes		Institution of higher learning	Biology	Information on race/ethnicity removed to maintain anonymity of participants	No
2019-04-08 10:34:00	2019-04-08 10:36:00	IP Address	100	129	TRUE	2019-04-08 10:36:00	R_23W99aRC4QE8uQ4	anonymous	EN	I agree	Male	Master's degree	Graduate student working toward Ph.D. or other doctoral degree	No	Canada	I am currently a student and/or does not apply	Ecology/Evolution,Geology/Earth Sciences	Information on race/ethnicity removed to maintain anonymity of participants	No
2019-04-08 10:35:00	2019-04-08 10:37:00	IP Address	100	145	TRUE	2019-04-08 10:38:00	R_1rNxRqvm4bp4NKK	anonymous	EN	I agree	Male	Doctoral degree	Associate Professor	Yes		Institution of higher learning	Biology	Information on race/ethnicity removed to maintain anonymity of participants	No
2019-04-08 10:35:00	2019-04-08 10:39:00	IP Address	100	204	TRUE	2019-04-08 10:39:00	R_2CQCb3GPypefwwa	anonymous	EN	I agree	Female	Doctoral degree	Post-doctoral researcher	No	Spain	State or Federal research agency	Ecology/Evolution	Information on race/ethnicity removed to maintain anonymity of participants	No
2019-04-08 10:37:00	2019-04-08 10:39:00	IP Address	100	119	TRUE	2019-04-08 10:39:00	R_3KQ0KXCRCJfvJih	anonymous	EN	I agree	Male	Doctoral degree	Post-doctoral researcher	No	Canada	Institution of higher learning	Biology	Information on race/ethnicity removed to maintain anonymity of participants	No
2019-04-08 10:38:00	2019-04-08 10:39:00	IP Address	100	104	TRUE	2019-04-08 10:39:00	R_2aftvpxyIFJnoNG	anonymous	EN	I agree	Female	Bachelor's degree	Graduate student working toward Master's degree	Yes		I am currently a student and/or does not apply	Biology,Ecology/Evolution	Information on race/ethnicity removed to maintain anonymity of participants	No
2019-04-08 10:37:00	2019-04-08 10:40:00	IP Address	100	165	TRUE	2019-04-08 10:40:00	R_8CX30TPdSnb0ilP	anonymous	EN	I agree	Male	Doctoral degree	State or Federal employee at non-degree granting institution or agency	No	Canada	State or Federal research agency	Ecology/Evolution	Information on race/ethnicity removed to maintain anonymity of participants	No
2019-04-08 10:39:00	2019-04-08 10:40:00	IP Address	100	69	TRUE	2019-04-08 10:40:00	R_ueVmLPeW7qHgN7X	anonymous	EN	I agree	Male	Bachelor's degree	Graduate student working toward Ph.D. or other doctoral degree	Yes		I am currently a student and/or does not apply	Biology,Ecology/Evolution	Information on race/ethnicity removed to maintain anonymity of participants	No
2019-04-08 10:34:00	2019-04-08 10:40:00	IP Address	100	384	TRUE	2019-04-08 10:40:00	R_2VsZFQMMiBhD8Wp	anonymous	EN	I agree	Male	Master's degree	Graduate student working toward Ph.D. or other doctoral degree	Yes			Ecology/Evolution	Information on race/ethnicity removed to maintain anonymity of participants	Yes	Directed at author rather than work	Doctoral student	1	0	1	1	1
2019-04-08 10:37:00	2019-04-08 10:42:00	IP Address	100	323	TRUE	2019-04-08 10:42:00	R_1hWKihXH9ZbMkuF	anonymous	EN	I agree	Male	Doctoral degree	Full Professor	Yes		Institution of higher learning	Ecology/Evolution	Information on race/ethnicity removed to maintain anonymity of participants	No
2019-04-08 10:35:00	2019-04-08 10:45:00	IP Address	100	632	TRUE	2019-04-08 10:45:00	R_1nZaWMn4BXxP414	anonymous	EN	I agree	Female	Bachelor's degree	Graduate student working toward Ph.D. or other doctoral degree	Yes		I am currently a student and/or does not apply	Biology	Information on race/ethnicity removed to maintain anonymity of participants	No
2019-04-08 10:39:00	2019-04-08 10:46:00	IP Address	100	388	TRUE	2019-04-08 10:46:00	R_3R4szu4qBuyT0YW	anonymous	EN	I agree	Female	Doctoral degree	Post-doctoral researcher	Yes		Institution of higher learning	Ecology/Evolution	Information on race/ethnicity removed to maintain anonymity of participants	Yes	Lacked constructive criticism	Doctoral student	1	5	1	1	1
2019-04-08 10:43:00	2019-04-08 10:46:00	IP Address	100	190	TRUE	2019-04-08 10:46:00	R_A7KowTm5BKwk3VD	anonymous	EN	I agree	Male	Doctoral degree	Private Industry/Research Facility	Yes		Industry/Privately-owned company	Biology,Chemistry,Ecology/Evolution,Geology/Earth Sciences,Physics	Information on race/ethnicity removed to maintain anonymity of participants	No
2019-04-08 10:45:00	2019-04-08 10:47:00	IP Address	100	96	TRUE	2019-04-08 10:47:00	R_1jlFxI3ljZETht1	anonymous	EN	I agree	Male	Doctoral degree	Post-doctoral researcher	Yes		Institution of higher learning	Ecology/Evolution	Information on race/ethnicity removed to maintain anonymity of participants	No
2019-04-08 10:46:00	2019-04-08 10:48:00	IP Address	100	135	TRUE	2019-04-08 10:48:00	R_dgtOa4gAiKfvaDf	anonymous	EN	I agree	Female	Doctoral degree	Post-doctoral researcher	Yes		Other	Ecology/Evolution,Mathematics,Other	Information on race/ethnicity removed to maintain anonymity of participants	No
2019-04-08 10:44:00	2019-04-08 10:49:00	IP Address	100	254	TRUE	2019-04-08 10:49:00	R_OkilNhrW7fsxlqF	anonymous	EN	I agree	Female	Master's degree	Private Industry/Research Facility	No	India	I am currently a student and/or does not apply	Biology,Ecology/Evolution,Social Science	Information on race/ethnicity removed to maintain anonymity of participants	No
2019-04-08 10:44:00	2019-04-08 10:49:00	IP Address	100	355	TRUE	2019-04-08 10:49:00	R_2uyXOTzKH7LuiGk	anonymous	EN	I agree	Female	Master's degree	Graduate student working toward Ph.D. or other doctoral degree	No	Canada	I am currently a student and/or does not apply	Ecology/Evolution	Information on race/ethnicity removed to maintain anonymity of participants	Yes	Lacked constructive criticism,Directed at author rather than work	Master's student,Doctoral student	3	3	5	5	4
2019-04-08 10:44:00	2019-04-08 10:50:00	IP Address	100	363	TRUE	2019-04-08 10:50:00	R_2upOlfAplM6xUUa	anonymous	EN	I agree	Male	Doctoral degree	Post-doctoral researcher	Yes		Institution of higher learning	Geology/Earth Sciences,Other	Information on race/ethnicity removed to maintain anonymity of participants	No
2019-04-08 10:48:00	2019-04-08 10:52:00	IP Address	100	256	TRUE	2019-04-08 10:52:00	R_1NriNfPF51QaRuI	anonymous	EN	I agree	Male	Doctoral degree	Post-doctoral researcher	Yes		Institution of higher learning	Biology	Information on race/ethnicity removed to maintain anonymity of participants	No
2019-04-08 10:37:00	2019-04-08 10:53:00	IP Address	100	966	TRUE	2019-04-08 10:53:00	R_2uTFw90nSmIkAWq	anonymous	EN	I agree	Female	Bachelor's degree	Graduate student working toward Ph.D. or other doctoral degree	No	Canada	I am currently a student and/or does not apply	Other	Information on race/ethnicity removed to maintain anonymity of participants	Yes	Lacked constructive criticism,Directed at author rather than work,Reflected personal opinions rather than evidence-based criticism	Undergraduate student,Doctoral student		2	4	3	3
2019-04-08 10:51:00	2019-04-08 10:55:00	IP Address	100	234	TRUE	2019-04-08 10:55:00	R_3p3Jj3XZAMkdtgv	anonymous	EN	I agree	Female	Doctoral degree	Post-doctoral researcher	Yes		Institution of higher learning	Ecology/Evolution	Information on race/ethnicity removed to maintain anonymity of participants	Yes	Lacked constructive criticism,Reflected personal opinions rather than evidence-based criticism	Doctoral student	1	3	4	3	3
2019-04-08 10:48:00	2019-04-08 10:55:00	IP Address	100	458	TRUE	2019-04-08 10:55:00	R_XT8F8MThcweni1P	anonymous	EN	I agree	Male	Doctoral degree	Post-doctoral researcher	Yes		Institution of higher learning	Ecology/Evolution	Information on race/ethnicity removed to maintain anonymity of participants	Yes	Lacked constructive criticism,Directed at author rather than work,Reflected personal opinions rather than evidence-based criticism,Mean-spirited or cruel	Undergraduate student,Master's student,Doctoral student,Post-doctoral researcher/Independent scientist	2	8	1	1	1
2019-04-08 10:44:00	2019-04-08 10:56:00	IP Address	100	761	TRUE	2019-04-08 10:56:00	R_OON1aGENXoDyiit	anonymous	EN	I agree	Male	Doctoral degree	None of the above	Yes		Other	Ecology/Evolution	Information on race/ethnicity removed to maintain anonymity of participants	Yes	Lacked constructive criticism,Directed at author rather than work,Reflected personal opinions rather than evidence-based criticism,Mean-spirited or cruel	Doctoral student,Post-doctoral researcher/Independent scientist	2	25	2	1	1
2019-04-08 10:54:00	2019-04-08 10:57:00	IP Address	100	149	TRUE	2019-04-08 10:57:00	R_1Qmb47P1AiFeGVL	anonymous	EN	I agree	Female	Doctoral degree	Full Professor	Yes		Institution of higher learning	Psychology	Information on race/ethnicity removed to maintain anonymity of participants	No
2019-04-08 10:35:00	2019-04-08 11:00:00	IP Address	100	1546	TRUE	2019-04-08 11:00:00	R_1HpYPcy3ReMqWg5	anonymous	EN	I agree	Female	Doctoral degree	Post-doctoral researcher	Yes		Institution of higher learning	Biology,Ecology/Evolution	Information on race/ethnicity removed to maintain anonymity of participants	Yes	Lacked constructive criticism,Directed at author rather than work,Reflected personal opinions rather than evidence-based criticism	Doctoral student	2	4	5	4	5
2019-04-08 10:57:00	2019-04-08 11:02:00	IP Address	100	318	TRUE	2019-04-08 11:02:00	R_1pyTzhGUxBkZ29G	anonymous	EN	I agree	Male	Master's degree	Private Industry/Research Facility	Yes		Industry/Privately-owned company	Ecology/Evolution	Information on race/ethnicity removed to maintain anonymity of participants	Yes	Lacked constructive criticism,Reflected personal opinions rather than evidence-based criticism	Industry professional	5	4	1	1	1
2019-04-08 10:39:00	2019-04-08 11:03:00	IP Address	100	1426	TRUE	2019-04-08 11:03:00	R_3r1ZPYTxvBWuqpT	anonymous	EN	I agree	Male	Master's degree	Graduate student working toward Ph.D. or other doctoral degree	Yes		I am currently a student and/or does not apply	Engineering	Information on race/ethnicity removed to maintain anonymity of participants	Yes	Lacked constructive criticism,Reflected personal opinions rather than evidence-based criticism	Master's student	2	5	4	4	5
2019-04-08 11:02:00	2019-04-08 11:08:00	IP Address	100	363	TRUE	2019-04-08 11:08:00	R_1hGdQ21TRQ6vxVZ	anonymous	EN	I agree	Female	Master's degree	Graduate student working toward Ph.D. or other doctoral degree	Yes		I am currently a student and/or does not apply	Ecology/Evolution,Social Science	Information on race/ethnicity removed to maintain anonymity of participants	No
2019-04-08 10:48:00	2019-04-08 11:09:00	IP Address	100	1226	TRUE	2019-04-08 11:09:00	R_1eFNVBJE4k3vbET	anonymous	EN	I agree	Male	Doctoral degree	Assistant Professor	Yes		Institution of higher learning	Biology,Ecology/Evolution,Mathematics	Information on race/ethnicity removed to maintain anonymity of participants	Yes	Lacked constructive criticism,Directed at author rather than work	Doctoral student,Assistant professor	10	12	5	2	2
2019-04-08 10:39:00	2019-04-08 11:16:00	IP Address	100	2224	TRUE	2019-04-08 11:16:00	R_3MzJy6gAMe54XvU	anonymous	EN	I agree	Female	Master's degree	Graduate student working toward Ph.D. or other doctoral degree	Yes		I am currently a student and/or does not apply	Biology,Ecology/Evolution	Information on race/ethnicity removed to maintain anonymity of participants	Yes	Lacked constructive criticism,Reflected personal opinions rather than evidence-based criticism,Mean-spirited or cruel	Master's student,Doctoral student	3	3	5	4	4
2019-04-08 11:16:00	2019-04-08 11:20:00	IP Address	100	260	TRUE	2019-04-08 11:20:00	R_1H5JjvMRgJEK6KI	anonymous	EN	I agree	Female	Master's degree	Graduate student working toward Ph.D. or other doctoral degree	Yes		I am currently a student and/or does not apply	Biology,Ecology/Evolution	Information on race/ethnicity removed to maintain anonymity of participants	No
2019-04-08 11:18:00	2019-04-08 11:25:00	IP Address	100	403	TRUE	2019-04-08 11:25:00	R_325deZUj8yKR6Cg	anonymous	EN	I agree	Female	Doctoral degree	Post-doctoral researcher	Yes		Institution of higher learning	Biology,Ecology/Evolution	Information on race/ethnicity removed to maintain anonymity of participants	No
2019-04-08 11:24:00	2019-04-08 11:26:00	IP Address	100	133	TRUE	2019-04-08 11:26:00	R_1CwrP3KWEkerAzV	anonymous	EN	I agree	Female	Master's degree	State or Federal employee at non-degree granting institution or agency	Yes		State or Federal research agency	Biology,Ecology/Evolution	Information on race/ethnicity removed to maintain anonymity of participants	No
2019-04-08 10:59:00	2019-04-08 11:29:00	IP Address	100	1835	TRUE	2019-04-08 11:30:00	R_1Nb47KxEmVsntDH	anonymous	EN	I agree	Female	Doctoral degree	Full Professor	Yes		Institution of higher learning	Ecology/Evolution	Information on race/ethnicity removed to maintain anonymity of participants	Yes	Lacked constructive criticism,Reflected personal opinions rather than evidence-based criticism,Mean-spirited or cruel	Doctoral student,Post-doctoral researcher/Independent scientist,Assistant professor,Associate professor	5	13	3	4	2
2019-04-08 11:23:00	2019-04-08 11:30:00	IP Address	100	463	TRUE	2019-04-08 11:30:00	R_1rHZl2mylJFhT91	anonymous	EN	I agree	Male	Bachelor's degree	Graduate student working toward Ph.D. or other doctoral degree	Yes		I am currently a student and/or does not apply	Biology,Ecology/Evolution	Information on race/ethnicity removed to maintain anonymity of participants	Yes	Lacked constructive criticism,Reflected personal opinions rather than evidence-based criticism	Doctoral student	1	2	3	4	3
2019-04-08 11:26:00	2019-04-08 11:32:00	IP Address	100	371	TRUE	2019-04-08 11:32:00	R_1mKTsTwCmTBbdLh	anonymous	EN	I agree	Male	Doctoral degree	State or Federal employee at non-degree granting institution or agency	Yes		State or Federal research agency	Ecology/Evolution	Information on race/ethnicity removed to maintain anonymity of participants	No
2019-04-08 11:26:00	2019-04-08 11:34:00	IP Address	100	529	TRUE	2019-04-08 11:34:00	R_1cV9UZlQ9LysuY2	anonymous	EN	I agree	Female	Doctoral degree	Full Professor	No	United Kingdom of Great Britain and Northern Ireland	Institution of higher learning	Chemistry	Information on race/ethnicity removed to maintain anonymity of participants	Yes	Lacked constructive criticism,Directed at author rather than work,Reflected personal opinions rather than evidence-based criticism,Mean-spirited or cruel	Assistant professor,Associate professor,Full professor	3	55	3	3	5
2019-04-08 11:21:00	2019-04-08 11:38:00	IP Address	100	1026	TRUE	2019-04-08 11:38:00	R_3RpDmKiZtIfKM9C	anonymous	EN	I agree	Male	Doctoral degree	Associate Professor	Yes		Institution of higher learning	Ecology/Evolution,Oceanography	Information on race/ethnicity removed to maintain anonymity of participants	Yes	Lacked constructive criticism,Reflected personal opinions rather than evidence-based criticism	Post-doctoral researcher/Independent scientist,Assistant professor,Associate professor	6	20	5	5	1
2019-04-08 11:35:00	2019-04-08 11:39:00	IP Address	100	240	TRUE	2019-04-08 11:39:00	R_UQueS2ABHxd3wt3	anonymous	EN	I agree	Male	Master's degree	Graduate student working toward Ph.D. or other doctoral degree	Yes		Institution of higher learning	Biology,Ecology/Evolution	Information on race/ethnicity removed to maintain anonymity of participants	Yes	Lacked constructive criticism,Directed at author rather than work	Master's student,Doctoral student	2	4	4	3	2
2019-04-08 11:36:00	2019-04-08 11:40:00	IP Address	100	223	TRUE	2019-04-08 11:40:00	R_1Q4a1RrwR4DG1kf	anonymous	EN	I agree	Female	Master's degree	Private Industry/Research Facility	Yes		Other	Biology	Information on race/ethnicity removed to maintain anonymity of participants	No
2019-04-08 11:38:00	2019-04-08 11:41:00	IP Address	100	145	TRUE	2019-04-08 11:41:00	R_BsQwwaGEgPkKva9	anonymous	EN	I agree	Female	I prefer not to say	None of the above	Yes			Biology,Ecology/Evolution	Information on race/ethnicity removed to maintain anonymity of participants	No
2019-04-08 11:48:00	2019-04-08 11:55:00	IP Address	100	462	TRUE	2019-04-08 11:55:00	R_ZK4D4TuIPGNDBTz	anonymous	EN	I agree	Male	I prefer not to say	State or Federal employee at non-degree granting institution or agency	Yes		State or Federal research agency	Biology	Information on race/ethnicity removed to maintain anonymity of participants	No
2019-04-08 11:39:00	2019-04-08 11:58:00	IP Address	100	1190	TRUE	2019-04-08 11:58:00	R_3gMWW6OrSdKThQl	anonymous	EN	I agree	Male	Doctoral degree	Post-doctoral researcher	No	Spain	Institution of higher learning	Ecology/Evolution	Information on race/ethnicity removed to maintain anonymity of participants	Yes	Lacked constructive criticism,Reflected personal opinions rather than evidence-based criticism	Doctoral student,Post-doctoral researcher/Independent scientist	2	13	2	1	1
2019-04-08 11:52:00	2019-04-08 11:59:00	IP Address	100	420	TRUE	2019-04-08 11:59:00	R_3O0ohs0Bm8e68UW	anonymous	EN	I agree	Female	Doctoral degree	State or Federal employee at non-degree granting institution or agency	Yes		State or Federal research agency	Ecology/Evolution	Information on race/ethnicity removed to maintain anonymity of participants	Yes	Lacked constructive criticism,Reflected personal opinions rather than evidence-based criticism,Mean-spirited or cruel	Doctoral student,Post-doctoral researcher/Independent scientist	4	17	4	5	5
[truncated: 158 more rows]
